# Supplementary material for: Species-wide survey of the expressivity and complexity spectrum of traits in yeast
Source: PLoS Genet. 2024 Jan 18;20(1):e1011119. doi: 10.1371/journal.pgen.1011119 (PMC10826966; doi:10.1371/journal.pgen.1011119)
Supplement: S1 Table — (XLSX) [file pgen.1011119.s008.xlsx]

## Sheet: Feuil1
Strain_Name	Standardized_name	Isolation	Eco_Origin	Geo_Origin	Continent	Total_SNP	nb_homo_SNP	Ploidy_comments	CLADES
YJM627	ATE	Seg. Y55	NA	France	Europe	62289	62289	euploid	M3. Mosaic region 3
YPS141	ANG	Soil beneath Quercus velutina	Soil	Pennsylvania, USA	North America	62526	62526	euploid	23. North American oak
DBVPG1564	BKL	Grape must	Wine	Dolianova, Sardinia, Italy	Europe	43188	43188	euploid	1. Wine/European
UCD_09-448	CGD	Olives from Middle of season 1. on RBCA 11.25.09 Streaked onto PDA 11/30/09	Fruit	Davis, CA, UCD	North America	48515	48515	euploid	2. Alpechin
CLIB1071	BHH	Cider brewery, dry cider	Cider	Lower Normandy, France	Europe	47740	47740	euploid	M2. Mosaic region 2
WE372_1b	ACV	Wine	Wine	South Africa	Africa	43066	43066	aneu;+1*1;	1. Wine/European
DBVPG1058	BID	Baker's yeast	Bakery	Pazzaglia, Italy	Europe	42560	42560	euploid	1. Wine/European
YJM421_b	ABC	Ascites fluid	Human, clinical	USA	North America	51278	51278	euploid	M3. Mosaic region 3
YJM434_1b	ABE	Human, clinical	Human, clinical	NA	NA	42562	42562	euploid	1. Wine/European
CECT10109_1b	ABP	Prickly pear	Fruit	Spain	Europe	44496	44496	euploid	1. Wine/European
Y12_1b	ACK	Palm wine	Palm wine	Ivory Coast	Africa	61198	61198	euploid	26. Asian fermentation
CLIB154_1b	ACP	Wine	Wine	Russia	Europe	43074	43074	euploid	1. Wine/European
NPA03.1	AKE	Palm wine	Palm wine	Nigeria	Africa	75530	75530	euploid	13. African palm wine
HN16	BAP	Soil	Soil	Wuzhi Mountain, Hainan province, China	Asia	72925	72925	euploid	20. CHN V
EXF-7197	BFP	Quercus sp.	Tree	Montenegro	Europe	45472	45472	euploid	4. Mediterranean oak
CLQCA_20-184	CCD	Flower from Heliconia sp.	Flower	Yasuni, Orellana	South America	68846	68846	euploid	21. Ecuadorean
YPS615	CMP	Quercus sp.	Tree	Pennsylvania, USA	North America	66125	66125	euploid	21. Ecuadorean
1560	CPG	Manzanilla-Alorena, olive (Noe), 2003	Nature	Aceituna, Spain	Europe	48602	48602	euploid	2. Alpechin
FY	BY	NA	NA	NA	NA	NA	NA	NA	NA
sigma	SIG	NA	NA	NA	NA	NA	NA	NA	NA
