# Supplementary material for: Species-wide survey of the expressivity and complexity spectrum of traits in yeast
Source: PLoS Genet. 2024 Jan 18;20(1):e1011119. doi: 10.1371/journal.pgen.1011119 (PMC10826966; doi:10.1371/journal.pgen.1011119)
Supplement: S2 Table — (XLSX) [file pgen.1011119.s009.xlsx]

## Sheet: Feuil1
Strain1	Strain2	#Sites	Prc div
ABC	ABE	66231	0.548664
ABC	ABP	67873	0.562266
ABC	ACK	56010	0.463992
ABC	ACP	67052	0.555465
ABC	ACV	66352	0.549666
ABC	AKE	77600	0.642846
ABC	ANG	60726	0.50306
ABC	ATE	71379	0.59131
ABC	BAP	73758	0.611018
ABC	BFP	66422	0.550246
ABC	BHH	63917	0.529494
ABC	BID	66364	0.549766
ABC	BKL	66795	0.553336
ABC	CCD	67418	0.558497
ABC	CGD	91351	0.75676
ABC	CMP	66688	0.55245
ABC	CPG	88415	0.732438
ABC	Reference	55393	0.458881
ABC	sigma	58856	0.487569
ABE	ABP	20953	0.173577
ABE	ACK	85476	0.708091
ABE	ACP	15412	0.127674
ABE	ACV	14273	0.118239
ABE	AKE	89764	0.743613
ABE	ANG	79639	0.659737
ABE	ATE	61191	0.506912
ABE	BAP	86051	0.712855
ABE	BFP	29080	0.240901
ABE	BHH	39989	0.331273
ABE	BID	12391	0.102648
ABE	BKL	13485	0.111711
ABE	CCD	83980	0.695698
ABE	CGD	45184	0.374309
ABE	CMP	83059	0.688069
ABE	CPG	41426	0.343177
ABE	Reference	45358	0.37575
ABE	sigma	46074	0.381681
ABP	ACK	86181	0.713932
ABP	ACP	22039	0.182573
ABP	ACV	20834	0.172591
ABP	AKE	90264	0.747755
ABP	ANG	79877	0.661709
ABP	ATE	64537	0.534631
ABP	BAP	86123	0.713451
ABP	BFP	27976	0.231756
ABP	BHH	42216	0.349721
ABP	BID	21180	0.175457
ABP	BKL	21296	0.176418
ABP	CCD	84181	0.697363
ABP	CGD	49612	0.41099
ABP	CMP	83300	0.690065
ABP	CPG	46254	0.383172
ABP	Reference	48800	0.404264
ABP	sigma	49561	0.410568
ACK	ACP	86026	0.712647
ACK	ACV	85873	0.71138
ACK	AKE	75028	0.621539
ACK	ANG	55226	0.457497
ACK	ATE	78834	0.653068
ACK	BAP	71705	0.594011
ACK	BFP	81652	0.676413
ACK	BHH	74575	0.617786
ACK	BID	85857	0.711247
ACK	BKL	86484	0.716442
ACK	CCD	64280	0.532502
ACK	CGD	110136	0.912377
ACK	CMP	63844	0.52889
ACK	CPG	107151	0.887649
ACK	Reference	65050	0.53888
ACK	sigma	65763	0.544787
ACP	ACV	16385	0.135735
ACP	AKE	90293	0.747996
ACP	ANG	80080	0.66339
ACP	ATE	62064	0.514144
ACP	BAP	86402	0.715762
ACP	BFP	28810	0.238665
ACP	BHH	39996	0.331331
ACP	BID	14458	0.119771
ACP	BKL	14799	0.122596
ACP	CCD	84421	0.699352
ACP	CGD	46414	0.384498
ACP	CMP	83561	0.692227
ACP	CPG	42694	0.353681
ACP	Reference	46744	0.387232
ACP	sigma	47002	0.389369
ACV	AKE	90179	0.747051
ACV	ANG	79822	0.661253
ACV	ATE	61558	0.509952
ACV	BAP	86048	0.71283
ACV	BFP	28948	0.239808
ACV	BHH	39603	0.328075
ACV	BID	13824	0.114519
ACV	BKL	13976	0.115778
ACV	CCD	84098	0.696676
ACV	CGD	45344	0.375634
ACV	CMP	83239	0.68956
ACV	CPG	41409	0.343036
ACV	Reference	46171	0.382485
ACV	sigma	46244	0.38309
AKE	ANG	67862	0.562175
AKE	ATE	52923	0.438419
AKE	BAP	79190	0.656017
AKE	BFP	84823	0.702682
AKE	BHH	86387	0.715638
AKE	BID	90064	0.746099
AKE	BKL	90496	0.749677
AKE	CCD	73453	0.608492
AKE	CGD	114692	0.950119
AKE	CMP	72653	0.601864
AKE	CPG	111550	0.924091
AKE	Reference	80965	0.670722
AKE	sigma	82820	0.686089
ANG	ATE	71845	0.595171
ANG	BAP	64194	0.531789
ANG	BFP	74424	0.616535
ANG	BHH	73664	0.61024
ANG	BID	79876	0.6617
ANG	BKL	80383	0.6659
ANG	CCD	56040	0.464241
ANG	CGD	104214	0.863319
ANG	CMP	55423	0.459129
ANG	CPG	101179	0.838176
ANG	Reference	67602	0.560021
ANG	sigma	69514	0.575861
ATE	BAP	81817	0.67778
ATE	BFP	64638	0.535467
ATE	BHH	69732	0.577666
ATE	BID	60917	0.504642
ATE	BKL	60767	0.5034
ATE	CCD	76708	0.635456
ATE	CGD	88767	0.735354
ATE	CMP	76339	0.632399
ATE	CPG	85361	0.707139
ATE	Reference	67542	0.559524
ATE	sigma	68898	0.570758
BAP	BFP	80909	0.670258
BAP	BHH	82848	0.686321
BAP	BID	86200	0.714089
BAP	BKL	86582	0.717253
BAP	CCD	48574	0.402392
BAP	CGD	110617	0.916362
BAP	CMP	48169	0.399037
BAP	CPG	107603	0.891393
BAP	Reference	78086	0.646872
BAP	sigma	80307	0.665271
BFP	BHH	46385	0.384258
BFP	BID	29124	0.241266
BFP	BKL	29095	0.241026
BFP	CCD	78667	0.651685
BFP	CGD	54757	0.453612
BFP	CMP	77945	0.645704
BFP	CPG	51327	0.425198
BFP	Reference	49998	0.414188
BFP	sigma	50591	0.419101
BHH	BID	39703	0.328903
BHH	BKL	39966	0.331082
BHH	CCD	78370	0.649224
BHH	CGD	68283	0.565663
BHH	CMP	77556	0.642481
BHH	CPG	64434	0.533777
BHH	Reference	52516	0.435047
BHH	sigma	53890	0.44643
BID	BKL	12145	0.10061
BID	CCD	84208	0.697587
BID	CGD	45152	0.374043
BID	CMP	83400	0.690893
BID	CPG	41133	0.34075
BID	Reference	45648	0.378152
BID	sigma	45736	0.378881
BKL	CCD	84590	0.700752
BKL	CGD	44705	0.37034
BKL	CMP	83775	0.694
BKL	CPG	40819	0.338148
BKL	Reference	46441	0.384722
BKL	sigma	46465	0.38492
CCD	CGD	108538	0.899139
CCD	CMP	5326	0.044121
CCD	CPG	105275	0.872108
CCD	Reference	74709	0.618896
CCD	sigma	76486	0.633617
CGD	CMP	107679	0.892023
CGD	CPG	28604	0.236958
CGD	Reference	70751	0.586108
CGD	sigma	72012	0.596554
CMP	CPG	104574	0.866301
CMP	Reference	73611	0.6098
CMP	sigma	75538	0.625764
CPG	Reference	68086	0.564031
CPG	sigma	68895	0.570733
Reference	sigma	29195	0.241854
