# Supplementary material for: Species-wide survey of the expressivity and complexity spectrum of traits in yeast
Source: PLoS Genet. 2024 Jan 18;20(1):e1011119. doi: 10.1371/journal.pgen.1011119 (PMC10826966; doi:10.1371/journal.pgen.1011119)
Supplement: S3 Table — (XLSX) [file pgen.1011119.s010.xlsx]

## Sheet: Feuil1
Categories	Sub-categories	Conditions	Acronym
Cell wall	Membrane stability	SC SDS 0.01%	SDS001
	Ergosterol synthesis	SC fluconazole 1µg/ml	Fluco1
		SC fluconazole 5µg/ml	Fluco5
		SC fluconazole 10µg/ml	Fluco10
	Erg synthesis + multiple targets	SC ketoconazole 10µg/ml	Keto10
		SC ketoconazole 30µg/ml	Keto30
		SC ketoconazole 60µg/ml	Keto60
Cold		SC 14°C	14Deg
DNA metabolism	Telomere dynamics	SC sodium (meta)arsenite 1mM	SMA1
	DNA synthesis	SC 5-FU 50µg/ml	5FU50
		SC 5-FU 100µg/ml	5FU100
		SC 5-FU 250µg/ml	5FU250
General cellular damage		SC CuSO4 0.1mM	CuSO401
Metabolism	Carbon sources utilization	SC galactose 2%	Gal2
		SC glycerol 2%	Gly2
	Carbon starvation	SC glucose 0.01%	Glu001
		SC galactose 0.01%	Gal001
		SC glycerol 0.01%	Gly001
	High carbon source tolerance	SC glucose 10%	Glu10
		SC galactose 10%	Gal10
		SC glycerol 10%	Gly10
Osmotic stress		SC NaCl 0.5M	NaCl05
Oxydative stress		SC methyl viologen 0.5mM	MV05
		SC methyl viologen 1mM	MV1
		SC methyl viologen 2.5mM	MV25
Protein stability		SC formamide 1%	Form1
		SC formamide 2%	Form2
		SC formamide 5%	Form5
Signal transduction pathways		SC caffeine 10 mM	Caf10
Subcellular organisation	Vacuole function	SC bafilomycin B1 0.5µg/ml	Baf1
		SC bafilomycin B1 1µg/ml	Baf2
	Microtubules function	SC benomyl 50µg/ml	Beno1
		SC benomyl 100µg/ml	Beno2
Ribosomes function		SC cycloheximide 0.1µg/ml	CHX01
		SC cycloheximide 0.25µg/ml	CHX025
GTP and UTP nucleotide pools		SC 6-azauracil 50µg/ml	6AU1
		SC 6-azauracil 100µg/ml	6AU2
		SC 6-azauracil 200µg/ml	6AU3
