# Supplementary material for: Species-wide survey of the expressivity and complexity spectrum of traits in yeast
Source: PLoS Genet. 2024 Jan 18;20(1):e1011119. doi: 10.1371/journal.pgen.1011119 (PMC10826966; doi:10.1371/journal.pgen.1011119)
Supplement: S4 Table — (XLSX) [file pgen.1011119.s011.xlsx]

## Sheet: Feuil1
Condition	Cross	Complexity level	Complexity level (detailed)	Parent 1	Parent 2
5FU250	I9	Oligogenic	Dominant Positive Epistasis	CECT10109_1b	YJM434_1b
5FU250	P10	Oligogenic	Dominant Negative Epistasis	YPS615	CECT10109_1b
5FU250	O14	Complex	Complex	CLQCA_20-184	HN16
5FU250	R3	Complex	Complex	FY	DBVPG1564
5FU250	M8	Complex	Complex	HN16	YJM421_b
5FU250	I5	Complex	Complex	CECT10109_1b	CLIB1071
5FU250	I6	Complex	Complex	CECT10109_1b	WE372_1b
5FU250	I7	Complex	Complex	CECT10109_1b	DBVPG1058
5FU250	I8	Complex	Complex	CECT10109_1b	YJM421_b
5FU250	K10	Complex	Complex	CLIB154_1b	CECT10109_1b
5FU250	L8	Complex	Complex	NPA03.1	YJM421_b
5FU250	M7	Complex	Complex	HN16	DBVPG1058
5FU250	O8	Complex	Complex	CLQCA_20-184	YJM421_b
5FU250	O12	Complex	Complex	CLQCA_20-184	CLIB154_1b
5FU250	P8	Complex	Complex	YPS615	YJM421_b
5FU250	Q10	Complex	Complex	1560	CECT10109_1b
5FU250	S10	NA	NA	sigma	CECT10109_1b
5FU250	N8	NA	NA	EXF-7197	YJM421_b
5FU250	R10	Complex	Complex	FY	CECT10109_1b
5FU250	J8	Complex	Complex	Y12_1b	YJM421_b
5FU250	K8	Complex	Complex	CLIB154_1b	YJM421_b
5FU250	R8	Complex	Complex	FY	YJM421_b
5FU250	S8	Complex	Complex	sigma	YJM421_b
5FU250	L7	Complex	Complex	NPA03.1	DBVPG1058
5FU250	F1	Complex	Complex	DBVPG1058	YJM627
5FU250	F4	Complex	Complex	DBVPG1058	UCD_09-448
5FU250	F6	Complex	Complex	DBVPG1058	WE372_1b
5FU250	G7	Complex	Complex	YJM421_b	DBVPG1058
5FU250	J7	Complex	Complex	Y12_1b	DBVPG1058
5FU250	N7	Complex	Complex	EXF-7197	DBVPG1058
5FU250	P7	Complex	Complex	YPS615	DBVPG1058
5FU250	H8	Complex	Complex	YJM434_1b	YJM421_b
5FU250	Q8	Complex	Complex	1560	YJM421_b
5FU250	G4	Complex	Complex	YJM421_b	UCD_09-448
5FU250	N10	Complex	Complex	EXF-7197	CECT10109_1b
5FU250	Q1	Complex	Complex	1560	YJM627
5FU250	G2	Complex	Complex	YJM421_b	YPS141
5FU250	M2	Complex	Complex	HN16	YPS141
5FU250	Q2	Complex	Complex	1560	YPS141
5FU250	H2	Complex	Complex	YJM434_1b	YPS141
5FU250	P2	Complex	Complex	YPS615	YPS141
5FU250	K6	Oligogenic	Recessive Positive Epistasis	CLIB154_1b	WE372_1b
5FU250	P13	Oligogenic	Dominant Negative Epistasis	YPS615	NPA03.1
5FU250	Q6	Oligogenic	Recessive Positive Epistasis	1560	WE372_1b
5FU250	O2	Complex	Complex	CLQCA_20-184	YPS141
5FU250	O6	Complex	Complex	CLQCA_20-184	WE372_1b
5FU250	O7	Complex	Complex	CLQCA_20-184	DBVPG1058
5FU250	O15	Complex	Complex	CLQCA_20-184	EXF-7197
5FU250	P4	Complex	Complex	YPS615	UCD_09-448
5FU250	P15	Complex	Complex	YPS615	EXF-7197
5FU250	C2	Complex	Complex	UCD_09-448	YPS141
5FU250	N14	Complex	Complex	EXF-7197	HN16
5FU250	P9	Complex	Complex	YPS615	YJM434_1b
5FU250	Q4	Complex	Complex	1560	UCD_09-448
5FU250	R9	Complex	Complex	FY	YJM434_1b
5FU250	S11	Complex	Complex	sigma	Y12_1b
5FU250	M5	Complex	Complex	HN16	CLIB1071
5FU250	R6	Complex	Complex	FY	WE372_1b
5FU250	P5	Complex	Complex	YPS615	CLIB1071
5FU250	P14	Complex	Complex	YPS615	HN16
5FU250	G5	Complex	Complex	YJM421_b	CLIB1071
5FU250	D1	Complex	Complex	CLIB1071	YJM627
5FU250	O5	Complex	Complex	CLQCA_20-184	CLIB1071
5FU250	O10	Complex	Complex	CLQCA_20-184	CECT10109_1b
5FU250	S17	Complex	Complex	sigma	YPS615
5FU250	H6	Complex	Complex	YJM434_1b	WE372_1b
5FU250	H7	Complex	Complex	YJM434_1b	DBVPG1058
5FU250	J1	Complex	Complex	Y12_1b	YJM627
5FU250	J3	Complex	Complex	Y12_1b	DBVPG1564
5FU250	J5	Complex	Complex	Y12_1b	CLIB1071
5FU250	K2	Complex	Complex	CLIB154_1b	YPS141
5FU250	K4	Complex	Complex	CLIB154_1b	UCD_09-448
5FU250	L12	Complex	Complex	NPA03.1	CLIB154_1b
5FU250	O1	Complex	Complex	CLQCA_20-184	YJM627
5FU250	O4	Complex	Complex	CLQCA_20-184	UCD_09-448
5FU250	Q14	Complex	Complex	1560	HN16
5FU250	R1	Complex	Complex	FY	YJM627
5FU250	S18	Complex	Complex	sigma	1560
5FU250	L4	Complex	Complex	NPA03.1	UCD_09-448
5FU250	M6	Complex	Complex	HN16	WE372_1b
5FU250	M10	Complex	Complex	HN16	CECT10109_1b
5FU250	M12	Complex	Complex	HN16	CLIB154_1b
5FU250	O3	Complex	Complex	CLQCA_20-184	DBVPG1564
5FU250	O9	Complex	Complex	CLQCA_20-184	YJM434_1b
5FU250	O11	Complex	Complex	CLQCA_20-184	Y12_1b
5FU250	O13	Complex	Complex	CLQCA_20-184	NPA03.1
5FU250	P1	Complex	Complex	YPS615	YJM627
5FU250	Q16	Complex	Complex	1560	CLQCA_20-184
5FU250	S14	Complex	Complex	sigma	HN16
5FU250	L1	Complex	Complex	NPA03.1	YJM627
5FU250	J2	Complex	Complex	Y12_1b	YPS141
5FU250	N2	Complex	Complex	EXF-7197	YPS141
5FU250	A1	Complex	Complex	YPS141	YJM627
5FU250	I1	Complex	Complex	CECT10109_1b	YJM627
5FU250	B2	Complex	Complex	DBVPG1564	YPS141
5FU250	I3	Complex	Complex	CECT10109_1b	DBVPG1564
5FU250	I4	Complex	Complex	CECT10109_1b	UCD_09-448
5FU250	J10	Complex	Complex	Y12_1b	CECT10109_1b
5FU250	L3	Complex	Complex	NPA03.1	DBVPG1564
5FU250	L5	Complex	Complex	NPA03.1	CLIB1071
5FU250	L6	Complex	Complex	NPA03.1	WE372_1b
5FU250	L9	Complex	Complex	NPA03.1	YJM434_1b
5FU250	L11	Complex	Complex	NPA03.1	Y12_1b
5FU250	D2	Complex	Complex	CLIB1071	YPS141
5FU250	M1	Complex	Complex	HN16	YJM627
5FU250	M11	Complex	Complex	HN16	Y12_1b
5FU250	N1	Complex	Complex	EXF-7197	YJM627
5FU250	N3	Complex	Complex	EXF-7197	DBVPG1564
5FU250	N4	Complex	Complex	EXF-7197	UCD_09-448
5FU250	N5	Complex	Complex	EXF-7197	CLIB1071
5FU250	N6	Complex	Complex	EXF-7197	WE372_1b
5FU250	N9	Complex	Complex	EXF-7197	YJM434_1b
5FU250	N11	Complex	Complex	EXF-7197	Y12_1b
5FU250	N12	Complex	Complex	EXF-7197	CLIB154_1b
5FU250	E2	Complex	Complex	WE372_1b	YPS141
5FU250	P3	Complex	Complex	YPS615	DBVPG1564
5FU250	P6	Complex	Complex	YPS615	WE372_1b
5FU250	P11	Complex	Complex	YPS615	Y12_1b
5FU250	P12	Complex	Complex	YPS615	CLIB154_1b
5FU250	Q17	Complex	Complex	1560	YPS615
5FU250	R2	Complex	Complex	FY	YPS141
5FU250	R4	Complex	Complex	FY	UCD_09-448
5FU250	R5	Complex	Complex	FY	CLIB1071
5FU250	E5	Complex	Complex	WE372_1b	CLIB1071
5FU250	R7	Complex	Complex	FY	DBVPG1058
5FU250	R13	Complex	Complex	FY	NPA03.1
5FU250	R14	Complex	Complex	FY	HN16
5FU250	R15	Complex	Complex	FY	EXF-7197
5FU250	R16	Complex	Complex	FY	CLQCA_20-184
5FU250	R17	Complex	Complex	FY	YPS615
5FU250	S2	Complex	Complex	sigma	YPS141
5FU250	F2	Complex	Complex	DBVPG1058	YPS141
5FU250	S13	Complex	Complex	sigma	NPA03.1
5FU250	S15	Complex	Complex	sigma	EXF-7197
5FU250	S16	Complex	Complex	sigma	CLQCA_20-184
5FU250	I2	Complex	Complex	CECT10109_1b	YPS141
5FU250	J9	Complex	Complex	Y12_1b	YJM434_1b
5FU250	K1	Complex	Complex	CLIB154_1b	YJM627
5FU250	L10	Complex	Complex	NPA03.1	CECT10109_1b
5FU250	E1	Complex	Complex	WE372_1b	YJM627
5FU250	C1	Complex	Complex	UCD_09-448	YJM627
5FU250	L2	Complex	Complex	NPA03.1	YPS141
5FU250	B1	Complex	Complex	DBVPG1564	YJM627
5FU250	H1	Complex	Complex	YJM434_1b	YJM627
5FU250	M13	Complex	Complex	HN16	NPA03.1
5FU250	N13	Complex	Complex	EXF-7197	NPA03.1
5FU250	Q13	Complex	Complex	1560	NPA03.1
5FU250	S1	Complex	Complex	sigma	YJM627
5FU250	G1	Complex	Complex	YJM421_b	YJM627
5FU250	P16	Complex	Complex	YPS615	CLQCA_20-184
5FU250	R18	Complex	Complex	FY	1560
5FU250	S19	Complex	Complex	sigma	FY
5FU250	E4	Complex	Complex	WE372_1b	UCD_09-448
5FU250	M9	Complex	Complex	HN16	YJM434_1b
5FU250	S6	Complex	Complex	sigma	WE372_1b
5FU250	G6	Complex	Complex	YJM421_b	WE372_1b
5FU250	J6	Complex	Complex	Y12_1b	WE372_1b
5FU250	E3	Complex	Complex	WE372_1b	DBVPG1564
5FU250	S5	Complex	Complex	sigma	CLIB1071
5FU250	S9	Complex	Complex	sigma	YJM434_1b
5FU250	S12	Complex	Complex	sigma	CLIB154_1b
5FU250	H4	Complex	Complex	YJM434_1b	UCD_09-448
5FU250	J4	Complex	Complex	Y12_1b	UCD_09-448
5FU250	C3	Complex	Complex	UCD_09-448	DBVPG1564
5FU250	D4	Complex	Complex	CLIB1071	UCD_09-448
5FU250	Q3	Complex	Complex	1560	DBVPG1564
5FU250	Q5	Complex	Complex	1560	CLIB1071
5FU250	Q7	Complex	Complex	1560	DBVPG1058
5FU250	Q9	Complex	Complex	1560	YJM434_1b
5FU250	Q11	Complex	Complex	1560	Y12_1b
5FU250	Q12	Complex	Complex	1560	CLIB154_1b
5FU250	R11	Complex	Complex	FY	Y12_1b
5FU250	F5	Complex	Complex	DBVPG1058	CLIB1071
5FU250	G3	Complex	Complex	YJM421_b	DBVPG1564
5FU250	H3	Complex	Complex	YJM434_1b	DBVPG1564
5FU250	H5	Complex	Complex	YJM434_1b	CLIB1071
5FU250	K3	Complex	Complex	CLIB154_1b	DBVPG1564
5FU250	K5	Complex	Complex	CLIB154_1b	CLIB1071
5FU250	K7	Complex	Complex	CLIB154_1b	DBVPG1058
5FU250	K9	Complex	Complex	CLIB154_1b	YJM434_1b
5FU250	K11	Complex	Complex	CLIB154_1b	Y12_1b
5FU250	M3	Complex	Complex	NA	NA
5FU250	M4	Complex	Complex	NA	NA
5FU250	D3	Complex	Complex	CLIB1071	DBVPG1564
5FU250	Q15	Complex	Complex	1560	EXF-7197
5FU250	R12	Complex	Complex	FY	CLIB154_1b
5FU250	S3	Complex	Complex	sigma	DBVPG1564
5FU250	S4	Complex	Complex	sigma	UCD_09-448
5FU250	S7	Complex	Complex	sigma	DBVPG1058
5FU250	F3	Complex	Complex	DBVPG1058	DBVPG1564
6AU1	I9	Complex	Complex	CECT10109_1b	YJM434_1b
6AU1	P10	Complex	Complex	YPS615	CECT10109_1b
6AU1	O14	Oligogenic	Dominant Negative Epistasis	CLQCA_20-184	HN16
6AU1	R3	Complex	Complex	FY	DBVPG1564
6AU1	M8	Complex	Complex	HN16	YJM421_b
6AU1	I5	Complex	Complex	CECT10109_1b	CLIB1071
6AU1	I6	Complex	Complex	CECT10109_1b	WE372_1b
6AU1	I7	Complex	Complex	CECT10109_1b	DBVPG1058
6AU1	I8	Complex	Complex	CECT10109_1b	YJM421_b
6AU1	K10	Complex	Complex	CLIB154_1b	CECT10109_1b
6AU1	L8	Complex	Complex	NPA03.1	YJM421_b
6AU1	M7	Complex	Complex	HN16	DBVPG1058
6AU1	O8	Complex	Complex	CLQCA_20-184	YJM421_b
6AU1	O12	Complex	Complex	CLQCA_20-184	CLIB154_1b
6AU1	P8	Complex	Complex	YPS615	YJM421_b
6AU1	Q10	Complex	Complex	1560	CECT10109_1b
6AU1	S10	Complex	Complex	sigma	CECT10109_1b
6AU1	N8	Complex	Complex	EXF-7197	YJM421_b
6AU1	R10	Complex	Complex	FY	CECT10109_1b
6AU1	J8	Complex	Complex	Y12_1b	YJM421_b
6AU1	K8	Complex	Complex	CLIB154_1b	YJM421_b
6AU1	R8	Complex	Complex	FY	YJM421_b
6AU1	S8	Complex	Complex	sigma	YJM421_b
6AU1	L7	Complex	Complex	NPA03.1	DBVPG1058
6AU1	F1	Complex	Complex	DBVPG1058	YJM627
6AU1	F4	Complex	Complex	DBVPG1058	UCD_09-448
6AU1	F6	Complex	Complex	DBVPG1058	WE372_1b
6AU1	G7	Complex	Complex	YJM421_b	DBVPG1058
6AU1	J7	Complex	Complex	Y12_1b	DBVPG1058
6AU1	N7	Complex	Complex	EXF-7197	DBVPG1058
6AU1	P7	Complex	Complex	YPS615	DBVPG1058
6AU1	H8	Complex	Complex	YJM434_1b	YJM421_b
6AU1	Q8	Complex	Complex	1560	YJM421_b
6AU1	G4	Complex	Complex	YJM421_b	UCD_09-448
6AU1	N10	Complex	Complex	EXF-7197	CECT10109_1b
6AU1	Q1	Complex	Complex	1560	YJM627
6AU1	G2	Complex	Complex	YJM421_b	YPS141
6AU1	M2	Oligogenic	Recessive Positive Epistasis	HN16	YPS141
6AU1	Q2	Complex	Complex	1560	YPS141
6AU1	H2	Complex	Complex	YJM434_1b	YPS141
6AU1	P2	Complex	Complex	YPS615	YPS141
6AU1	K6	Complex	Complex	CLIB154_1b	WE372_1b
6AU1	P13	Complex	Complex	YPS615	NPA03.1
6AU1	Q6	Complex	Complex	1560	WE372_1b
6AU1	O2	Complex	Complex	CLQCA_20-184	YPS141
6AU1	O6	Complex	Complex	CLQCA_20-184	WE372_1b
6AU1	O7	Complex	Complex	CLQCA_20-184	DBVPG1058
6AU1	O15	Complex	Complex	CLQCA_20-184	EXF-7197
6AU1	P4	Complex	Complex	YPS615	UCD_09-448
6AU1	P15	Complex	Complex	YPS615	EXF-7197
6AU1	C2	Complex	Complex	UCD_09-448	YPS141
6AU1	N14	Complex	Complex	EXF-7197	HN16
6AU1	P9	Complex	Complex	YPS615	YJM434_1b
6AU1	Q4	Complex	Complex	1560	UCD_09-448
6AU1	R9	Complex	Complex	FY	YJM434_1b
6AU1	S11	Complex	Complex	sigma	Y12_1b
6AU1	M5	Complex	Complex	HN16	CLIB1071
6AU1	R6	Complex	Complex	FY	WE372_1b
6AU1	P5	Complex	Complex	YPS615	CLIB1071
6AU1	P14	Complex	Complex	YPS615	HN16
6AU1	G5	Complex	Complex	YJM421_b	CLIB1071
6AU1	D1	Complex	Complex	CLIB1071	YJM627
6AU1	O5	Complex	Complex	CLQCA_20-184	CLIB1071
6AU1	O10	Complex	Complex	CLQCA_20-184	CECT10109_1b
6AU1	S17	Complex	Complex	sigma	YPS615
6AU1	H6	Complex	Complex	YJM434_1b	WE372_1b
6AU1	H7	Complex	Complex	YJM434_1b	DBVPG1058
6AU1	J1	Complex	Complex	Y12_1b	YJM627
6AU1	J3	Complex	Complex	Y12_1b	DBVPG1564
6AU1	J5	Complex	Complex	Y12_1b	CLIB1071
6AU1	K2	Complex	Complex	CLIB154_1b	YPS141
6AU1	K4	Complex	Complex	CLIB154_1b	UCD_09-448
6AU1	L12	Complex	Complex	NPA03.1	CLIB154_1b
6AU1	O1	Complex	Complex	CLQCA_20-184	YJM627
6AU1	O4	Complex	Complex	CLQCA_20-184	UCD_09-448
6AU1	Q14	Complex	Complex	1560	HN16
6AU1	R1	Complex	Complex	FY	YJM627
6AU1	S18	Complex	Complex	sigma	1560
6AU1	L4	Complex	Complex	NPA03.1	UCD_09-448
6AU1	M6	Complex	Complex	HN16	WE372_1b
6AU1	M10	Complex	Complex	HN16	CECT10109_1b
6AU1	M12	Complex	Complex	HN16	CLIB154_1b
6AU1	O3	Complex	Complex	CLQCA_20-184	DBVPG1564
6AU1	O9	Complex	Complex	CLQCA_20-184	YJM434_1b
6AU1	O11	Complex	Complex	CLQCA_20-184	Y12_1b
6AU1	O13	Complex	Complex	CLQCA_20-184	NPA03.1
6AU1	P1	Complex	Complex	YPS615	YJM627
6AU1	Q16	Complex	Complex	1560	CLQCA_20-184
6AU1	S14	Complex	Complex	sigma	HN16
6AU1	L1	Complex	Complex	NPA03.1	YJM627
6AU1	J2	Complex	Complex	Y12_1b	YPS141
6AU1	N2	Complex	Complex	EXF-7197	YPS141
6AU1	A1	Complex	Complex	YPS141	YJM627
6AU1	I1	Complex	Complex	CECT10109_1b	YJM627
6AU1	B2	Complex	Complex	DBVPG1564	YPS141
6AU1	I3	Complex	Complex	CECT10109_1b	DBVPG1564
6AU1	I4	Complex	Complex	CECT10109_1b	UCD_09-448
6AU1	J10	Complex	Complex	Y12_1b	CECT10109_1b
6AU1	L3	Complex	Complex	NPA03.1	DBVPG1564
6AU1	L5	Complex	Complex	NPA03.1	CLIB1071
6AU1	L6	Complex	Complex	NPA03.1	WE372_1b
6AU1	L9	Complex	Complex	NPA03.1	YJM434_1b
6AU1	L11	Complex	Complex	NPA03.1	Y12_1b
6AU1	D2	Complex	Complex	CLIB1071	YPS141
6AU1	M1	Complex	Complex	HN16	YJM627
6AU1	M11	Complex	Complex	HN16	Y12_1b
6AU1	N1	Complex	Complex	EXF-7197	YJM627
6AU1	N3	Complex	Complex	EXF-7197	DBVPG1564
6AU1	N4	Complex	Complex	EXF-7197	UCD_09-448
6AU1	N5	Complex	Complex	EXF-7197	CLIB1071
6AU1	N6	Complex	Complex	EXF-7197	WE372_1b
6AU1	N9	Complex	Complex	EXF-7197	YJM434_1b
6AU1	N11	Complex	Complex	EXF-7197	Y12_1b
6AU1	N12	Complex	Complex	EXF-7197	CLIB154_1b
6AU1	E2	Complex	Complex	WE372_1b	YPS141
6AU1	P3	Complex	Complex	YPS615	DBVPG1564
6AU1	P6	Complex	Complex	YPS615	WE372_1b
6AU1	P11	Complex	Complex	YPS615	Y12_1b
6AU1	P12	Complex	Complex	YPS615	CLIB154_1b
6AU1	Q17	Complex	Complex	1560	YPS615
6AU1	R2	Complex	Complex	FY	YPS141
6AU1	R4	Complex	Complex	FY	UCD_09-448
6AU1	R5	Complex	Complex	FY	CLIB1071
6AU1	E5	Complex	Complex	WE372_1b	CLIB1071
6AU1	R7	Complex	Complex	FY	DBVPG1058
6AU1	R13	Complex	Complex	FY	NPA03.1
6AU1	R14	Complex	Complex	FY	HN16
6AU1	R15	Complex	Complex	FY	EXF-7197
6AU1	R16	Complex	Complex	FY	CLQCA_20-184
6AU1	R17	Complex	Complex	FY	YPS615
6AU1	S2	Complex	Complex	sigma	YPS141
6AU1	F2	Complex	Complex	DBVPG1058	YPS141
6AU1	S13	Complex	Complex	sigma	NPA03.1
6AU1	S15	Complex	Complex	sigma	EXF-7197
6AU1	S16	Complex	Complex	sigma	CLQCA_20-184
6AU1	I2	Complex	Complex	CECT10109_1b	YPS141
6AU1	J9	Complex	Complex	Y12_1b	YJM434_1b
6AU1	K1	Complex	Complex	CLIB154_1b	YJM627
6AU1	L10	Complex	Complex	NPA03.1	CECT10109_1b
6AU1	E1	Complex	Complex	WE372_1b	YJM627
6AU1	C1	Complex	Complex	UCD_09-448	YJM627
6AU1	L2	Complex	Complex	NPA03.1	YPS141
6AU1	B1	Complex	Complex	DBVPG1564	YJM627
6AU1	H1	Complex	Complex	YJM434_1b	YJM627
6AU1	M13	Complex	Complex	HN16	NPA03.1
6AU1	N13	Complex	Complex	EXF-7197	NPA03.1
6AU1	Q13	Complex	Complex	1560	NPA03.1
6AU1	S1	Complex	Complex	sigma	YJM627
6AU1	G1	Complex	Complex	YJM421_b	YJM627
6AU1	P16	Complex	Complex	YPS615	CLQCA_20-184
6AU1	R18	Complex	Complex	FY	1560
6AU1	S19	Complex	Complex	sigma	FY
6AU1	E4	Complex	Complex	WE372_1b	UCD_09-448
6AU1	M9	Complex	Complex	HN16	YJM434_1b
6AU1	S6	Complex	Complex	sigma	WE372_1b
6AU1	G6	Complex	Complex	YJM421_b	WE372_1b
6AU1	J6	Complex	Complex	Y12_1b	WE372_1b
6AU1	E3	Complex	Complex	WE372_1b	DBVPG1564
6AU1	S5	Complex	Complex	sigma	CLIB1071
6AU1	S9	Complex	Complex	sigma	YJM434_1b
6AU1	S12	Complex	Complex	sigma	CLIB154_1b
6AU1	H4	Complex	Complex	YJM434_1b	UCD_09-448
6AU1	J4	Complex	Complex	Y12_1b	UCD_09-448
6AU1	C3	Complex	Complex	UCD_09-448	DBVPG1564
6AU1	D4	Complex	Complex	CLIB1071	UCD_09-448
6AU1	Q3	Complex	Complex	1560	DBVPG1564
6AU1	Q5	Complex	Complex	1560	CLIB1071
6AU1	Q7	Complex	Complex	1560	DBVPG1058
6AU1	Q9	Complex	Complex	1560	YJM434_1b
6AU1	Q11	Complex	Complex	1560	Y12_1b
6AU1	Q12	Complex	Complex	1560	CLIB154_1b
6AU1	R11	Complex	Complex	FY	Y12_1b
6AU1	F5	Complex	Complex	DBVPG1058	CLIB1071
6AU1	G3	Complex	Complex	YJM421_b	DBVPG1564
6AU1	H3	Complex	Complex	YJM434_1b	DBVPG1564
6AU1	H5	Complex	Complex	YJM434_1b	CLIB1071
6AU1	K3	Complex	Complex	CLIB154_1b	DBVPG1564
6AU1	K5	Complex	Complex	CLIB154_1b	CLIB1071
6AU1	K7	Complex	Complex	CLIB154_1b	DBVPG1058
6AU1	K9	Complex	Complex	CLIB154_1b	YJM434_1b
6AU1	K11	Complex	Complex	CLIB154_1b	Y12_1b
6AU1	M3	Complex	Complex	NA	NA
6AU1	M4	Complex	Complex	NA	NA
6AU1	D3	Complex	Complex	CLIB1071	DBVPG1564
6AU1	Q15	Complex	Complex	1560	EXF-7197
6AU1	R12	Complex	Complex	FY	CLIB154_1b
6AU1	S3	Complex	Complex	sigma	DBVPG1564
6AU1	S4	Complex	Complex	sigma	UCD_09-448
6AU1	S7	Complex	Complex	sigma	DBVPG1058
6AU1	F3	Complex	Complex	DBVPG1058	DBVPG1564
Beno1	I9	Complex	Complex	CECT10109_1b	YJM434_1b
Beno1	P10	Complex	Complex	YPS615	CECT10109_1b
Beno1	O14	Complex	Complex	CLQCA_20-184	HN16
Beno1	R3	Oligogenic	Dominant Positive Epistasis	FY	DBVPG1564
Beno1	M8	Complex	Complex	HN16	YJM421_b
Beno1	I5	Complex	Complex	CECT10109_1b	CLIB1071
Beno1	I6	Complex	Complex	CECT10109_1b	WE372_1b
Beno1	I7	Complex	Complex	CECT10109_1b	DBVPG1058
Beno1	I8	Complex	Complex	CECT10109_1b	YJM421_b
Beno1	K10	Complex	Complex	CLIB154_1b	CECT10109_1b
Beno1	L8	Complex	Complex	NPA03.1	YJM421_b
Beno1	M7	Complex	Complex	HN16	DBVPG1058
Beno1	O8	Complex	Complex	CLQCA_20-184	YJM421_b
Beno1	O12	Complex	Complex	CLQCA_20-184	CLIB154_1b
Beno1	P8	Complex	Complex	YPS615	YJM421_b
Beno1	Q10	Complex	Complex	1560	CECT10109_1b
Beno1	S10	Complex	Complex	sigma	CECT10109_1b
Beno1	N8	Complex	Complex	EXF-7197	YJM421_b
Beno1	R10	Complex	Complex	FY	CECT10109_1b
Beno1	J8	Complex	Complex	Y12_1b	YJM421_b
Beno1	K8	Complex	Complex	CLIB154_1b	YJM421_b
Beno1	R8	Complex	Complex	FY	YJM421_b
Beno1	S8	Complex	Complex	sigma	YJM421_b
Beno1	L7	Complex	Complex	NPA03.1	DBVPG1058
Beno1	F1	Complex	Complex	DBVPG1058	YJM627
Beno1	F4	Complex	Complex	DBVPG1058	UCD_09-448
Beno1	F6	Complex	Complex	DBVPG1058	WE372_1b
Beno1	G7	Complex	Complex	YJM421_b	DBVPG1058
Beno1	J7	Complex	Complex	Y12_1b	DBVPG1058
Beno1	N7	Complex	Complex	EXF-7197	DBVPG1058
Beno1	P7	Oligogenic	Enhancer	YPS615	DBVPG1058
Beno1	H8	Complex	Complex	YJM434_1b	YJM421_b
Beno1	Q8	Complex	Complex	1560	YJM421_b
Beno1	G4	Complex	Complex	YJM421_b	UCD_09-448
Beno1	N10	Complex	Complex	EXF-7197	CECT10109_1b
Beno1	Q1	Oligogenic	Recessive Positive Epistasis	1560	YJM627
Beno1	G2	Complex	Complex	YJM421_b	YPS141
Beno1	M2	Complex	Complex	HN16	YPS141
Beno1	Q2	Complex	Complex	1560	YPS141
Beno1	H2	Complex	Complex	YJM434_1b	YPS141
Beno1	P2	Complex	Complex	YPS615	YPS141
Beno1	K6	Complex	Complex	CLIB154_1b	WE372_1b
Beno1	P13	Complex	Complex	YPS615	NPA03.1
Beno1	Q6	Complex	Complex	1560	WE372_1b
Beno1	O2	Oligogenic	Dominant Positive Epistasis	CLQCA_20-184	YPS141
Beno1	O6	Complex	Complex	CLQCA_20-184	WE372_1b
Beno1	O7	Complex	Complex	CLQCA_20-184	DBVPG1058
Beno1	O15	Complex	Complex	CLQCA_20-184	EXF-7197
Beno1	P4	Complex	Complex	YPS615	UCD_09-448
Beno1	P15	Complex	Complex	YPS615	EXF-7197
Beno1	C2	Complex	Complex	UCD_09-448	YPS141
Beno1	N14	Complex	Complex	EXF-7197	HN16
Beno1	P9	Complex	Complex	YPS615	YJM434_1b
Beno1	Q4	Complex	Complex	1560	UCD_09-448
Beno1	R9	Complex	Complex	FY	YJM434_1b
Beno1	S11	Complex	Complex	sigma	Y12_1b
Beno1	M5	Complex	Complex	HN16	CLIB1071
Beno1	R6	Complex	Complex	FY	WE372_1b
Beno1	P5	Complex	Complex	YPS615	CLIB1071
Beno1	P14	Complex	Complex	YPS615	HN16
Beno1	G5	Complex	Complex	YJM421_b	CLIB1071
Beno1	D1	Oligogenic	Enhancer	CLIB1071	YJM627
Beno1	O5	Oligogenic	Recessive Positive Epistasis	CLQCA_20-184	CLIB1071
Beno1	O10	Oligogenic	Recessive Positive Epistasis	CLQCA_20-184	CECT10109_1b
Beno1	S17	Oligogenic	Dominant Negative Epistasis	sigma	YPS615
Beno1	H6	Complex	Complex	YJM434_1b	WE372_1b
Beno1	H7	Complex	Complex	YJM434_1b	DBVPG1058
Beno1	J1	Complex	Complex	Y12_1b	YJM627
Beno1	J3	Complex	Complex	Y12_1b	DBVPG1564
Beno1	J5	Complex	Complex	Y12_1b	CLIB1071
Beno1	K2	Complex	Complex	CLIB154_1b	YPS141
Beno1	K4	Complex	Complex	CLIB154_1b	UCD_09-448
Beno1	L12	Complex	Complex	NPA03.1	CLIB154_1b
Beno1	O1	Complex	Complex	CLQCA_20-184	YJM627
Beno1	O4	Complex	Complex	CLQCA_20-184	UCD_09-448
Beno1	Q14	Complex	Complex	1560	HN16
Beno1	R1	Complex	Complex	FY	YJM627
Beno1	S18	Complex	Complex	sigma	1560
Beno1	L4	Complex	Complex	NPA03.1	UCD_09-448
Beno1	M6	Complex	Complex	HN16	WE372_1b
Beno1	M10	Complex	Complex	HN16	CECT10109_1b
Beno1	M12	Complex	Complex	HN16	CLIB154_1b
Beno1	O3	Complex	Complex	CLQCA_20-184	DBVPG1564
Beno1	O9	Complex	Complex	CLQCA_20-184	YJM434_1b
Beno1	O11	Complex	Complex	CLQCA_20-184	Y12_1b
Beno1	O13	Complex	Complex	CLQCA_20-184	NPA03.1
Beno1	P1	Complex	Complex	YPS615	YJM627
Beno1	Q16	Complex	Complex	1560	CLQCA_20-184
Beno1	S14	Complex	Complex	sigma	HN16
Beno1	L1	Complex	Complex	NPA03.1	YJM627
Beno1	J2	Complex	Complex	Y12_1b	YPS141
Beno1	N2	Complex	Complex	EXF-7197	YPS141
Beno1	A1	Complex	Complex	YPS141	YJM627
Beno1	I1	Complex	Complex	CECT10109_1b	YJM627
Beno1	B2	Complex	Complex	DBVPG1564	YPS141
Beno1	I3	Complex	Complex	CECT10109_1b	DBVPG1564
Beno1	I4	Complex	Complex	CECT10109_1b	UCD_09-448
Beno1	J10	Complex	Complex	Y12_1b	CECT10109_1b
Beno1	L3	Complex	Complex	NPA03.1	DBVPG1564
Beno1	L5	Complex	Complex	NPA03.1	CLIB1071
Beno1	L6	Complex	Complex	NPA03.1	WE372_1b
Beno1	L9	Complex	Complex	NPA03.1	YJM434_1b
Beno1	L11	Complex	Complex	NPA03.1	Y12_1b
Beno1	D2	Complex	Complex	CLIB1071	YPS141
Beno1	M1	Complex	Complex	HN16	YJM627
Beno1	M11	Complex	Complex	HN16	Y12_1b
Beno1	N1	Complex	Complex	EXF-7197	YJM627
Beno1	N3	Complex	Complex	EXF-7197	DBVPG1564
Beno1	N4	Complex	Complex	EXF-7197	UCD_09-448
Beno1	N5	Complex	Complex	EXF-7197	CLIB1071
Beno1	N6	Complex	Complex	EXF-7197	WE372_1b
Beno1	N9	Complex	Complex	EXF-7197	YJM434_1b
Beno1	N11	Complex	Complex	EXF-7197	Y12_1b
Beno1	N12	Complex	Complex	EXF-7197	CLIB154_1b
Beno1	E2	Complex	Complex	WE372_1b	YPS141
Beno1	P3	Complex	Complex	YPS615	DBVPG1564
Beno1	P6	Complex	Complex	YPS615	WE372_1b
Beno1	P11	Complex	Complex	YPS615	Y12_1b
Beno1	P12	Complex	Complex	YPS615	CLIB154_1b
Beno1	Q17	Complex	Complex	1560	YPS615
Beno1	R2	Complex	Complex	FY	YPS141
Beno1	R4	Complex	Complex	FY	UCD_09-448
Beno1	R5	Complex	Complex	FY	CLIB1071
Beno1	E5	Complex	Complex	WE372_1b	CLIB1071
Beno1	R7	Complex	Complex	FY	DBVPG1058
Beno1	R13	Complex	Complex	FY	NPA03.1
Beno1	R14	Complex	Complex	FY	HN16
Beno1	R15	Complex	Complex	FY	EXF-7197
Beno1	R16	Complex	Complex	FY	CLQCA_20-184
Beno1	R17	Complex	Complex	FY	YPS615
Beno1	S2	Complex	Complex	sigma	YPS141
Beno1	F2	Complex	Complex	DBVPG1058	YPS141
Beno1	S13	Complex	Complex	sigma	NPA03.1
Beno1	S15	Complex	Complex	sigma	EXF-7197
Beno1	S16	Complex	Complex	sigma	CLQCA_20-184
Beno1	I2	Complex	Complex	CECT10109_1b	YPS141
Beno1	J9	Complex	Complex	Y12_1b	YJM434_1b
Beno1	K1	Complex	Complex	CLIB154_1b	YJM627
Beno1	L10	Complex	Complex	NPA03.1	CECT10109_1b
Beno1	E1	Complex	Complex	WE372_1b	YJM627
Beno1	C1	Complex	Complex	UCD_09-448	YJM627
Beno1	L2	Complex	Complex	NPA03.1	YPS141
Beno1	B1	Complex	Complex	DBVPG1564	YJM627
Beno1	H1	Complex	Complex	YJM434_1b	YJM627
Beno1	M13	Complex	Complex	HN16	NPA03.1
Beno1	N13	Complex	Complex	EXF-7197	NPA03.1
Beno1	Q13	Complex	Complex	1560	NPA03.1
Beno1	S1	Complex	Complex	sigma	YJM627
Beno1	G1	Complex	Complex	YJM421_b	YJM627
Beno1	P16	Complex	Complex	YPS615	CLQCA_20-184
Beno1	R18	Complex	Complex	FY	1560
Beno1	S19	Complex	Complex	sigma	FY
Beno1	E4	Complex	Complex	WE372_1b	UCD_09-448
Beno1	M9	Complex	Complex	HN16	YJM434_1b
Beno1	S6	Complex	Complex	sigma	WE372_1b
Beno1	G6	Complex	Complex	YJM421_b	WE372_1b
Beno1	J6	Complex	Complex	Y12_1b	WE372_1b
Beno1	E3	Complex	Complex	WE372_1b	DBVPG1564
Beno1	S5	Complex	Complex	sigma	CLIB1071
Beno1	S9	Complex	Complex	sigma	YJM434_1b
Beno1	S12	Complex	Complex	sigma	CLIB154_1b
Beno1	H4	Complex	Complex	YJM434_1b	UCD_09-448
Beno1	J4	Complex	Complex	Y12_1b	UCD_09-448
Beno1	C3	Complex	Complex	UCD_09-448	DBVPG1564
Beno1	D4	Complex	Complex	CLIB1071	UCD_09-448
Beno1	Q3	Complex	Complex	1560	DBVPG1564
Beno1	Q5	Complex	Complex	1560	CLIB1071
Beno1	Q7	Complex	Complex	1560	DBVPG1058
Beno1	Q9	Complex	Complex	1560	YJM434_1b
Beno1	Q11	Complex	Complex	1560	Y12_1b
Beno1	Q12	Complex	Complex	1560	CLIB154_1b
Beno1	R11	Complex	Complex	FY	Y12_1b
Beno1	F5	Complex	Complex	DBVPG1058	CLIB1071
Beno1	G3	Complex	Complex	YJM421_b	DBVPG1564
Beno1	H3	Complex	Complex	YJM434_1b	DBVPG1564
Beno1	H5	Complex	Complex	YJM434_1b	CLIB1071
Beno1	K3	Complex	Complex	CLIB154_1b	DBVPG1564
Beno1	K5	Complex	Complex	CLIB154_1b	CLIB1071
Beno1	K7	Complex	Complex	CLIB154_1b	DBVPG1058
Beno1	K9	Complex	Complex	CLIB154_1b	YJM434_1b
Beno1	K11	Complex	Complex	CLIB154_1b	Y12_1b
Beno1	M3	Complex	Complex	NA	NA
Beno1	M4	Complex	Complex	NA	NA
Beno1	D3	Complex	Complex	CLIB1071	DBVPG1564
Beno1	Q15	Complex	Complex	1560	EXF-7197
Beno1	R12	Complex	Complex	FY	CLIB154_1b
Beno1	S3	Complex	Complex	sigma	DBVPG1564
Beno1	S4	Complex	Complex	sigma	UCD_09-448
Beno1	S7	Complex	Complex	sigma	DBVPG1058
Beno1	F3	Complex	Complex	DBVPG1058	DBVPG1564
Beno2	I9	Complex	Complex	CECT10109_1b	YJM434_1b
Beno2	P10	Oligogenic	Recessive Positive Epistasis	YPS615	CECT10109_1b
Beno2	O14	Complex	Complex	CLQCA_20-184	HN16
Beno2	R3	Oligogenic	Recessive Positive Epistasis	FY	DBVPG1564
Beno2	M8	Oligogenic	Recessive Positive Epistasis	HN16	YJM421_b
Beno2	I5	Complex	Complex	CECT10109_1b	CLIB1071
Beno2	I6	Oligogenic	Recessive Positive Epistasis	CECT10109_1b	WE372_1b
Beno2	I7	Complex	Complex	CECT10109_1b	DBVPG1058
Beno2	I8	Oligogenic	Recessive Positive Epistasis	CECT10109_1b	YJM421_b
Beno2	K10	Complex	Complex	CLIB154_1b	CECT10109_1b
Beno2	L8	Complex	Complex	NPA03.1	YJM421_b
Beno2	M7	Complex	Complex	HN16	DBVPG1058
Beno2	O8	Complex	Complex	CLQCA_20-184	YJM421_b
Beno2	O12	Complex	Complex	CLQCA_20-184	CLIB154_1b
Beno2	P8	Complex	Complex	YPS615	YJM421_b
Beno2	Q10	Complex	Complex	1560	CECT10109_1b
Beno2	S10	Complex	Complex	sigma	CECT10109_1b
Beno2	N8	Complex	Complex	EXF-7197	YJM421_b
Beno2	R10	Complex	Complex	FY	CECT10109_1b
Beno2	J8	Complex	Complex	Y12_1b	YJM421_b
Beno2	K8	Complex	Complex	CLIB154_1b	YJM421_b
Beno2	R8	Complex	Complex	FY	YJM421_b
Beno2	S8	Complex	Complex	sigma	YJM421_b
Beno2	L7	Complex	Complex	NPA03.1	DBVPG1058
Beno2	F1	Complex	Complex	DBVPG1058	YJM627
Beno2	F4	Complex	Complex	DBVPG1058	UCD_09-448
Beno2	F6	Complex	Complex	DBVPG1058	WE372_1b
Beno2	G7	Complex	Complex	YJM421_b	DBVPG1058
Beno2	J7	Complex	Complex	Y12_1b	DBVPG1058
Beno2	N7	Complex	Complex	EXF-7197	DBVPG1058
Beno2	P7	Monogenic	Monogenic	YPS615	DBVPG1058
Beno2	H8	Complex	Complex	YJM434_1b	YJM421_b
Beno2	Q8	Complex	Complex	1560	YJM421_b
Beno2	G4	Complex	Complex	YJM421_b	UCD_09-448
Beno2	N10	Complex	Complex	EXF-7197	CECT10109_1b
Beno2	Q1	Complex	Complex	1560	YJM627
Beno2	G2	Complex	Complex	YJM421_b	YPS141
Beno2	M2	Oligogenic	Recessive Positive Epistasis	HN16	YPS141
Beno2	Q2	Complex	Complex	1560	YPS141
Beno2	H2	Complex	Complex	YJM434_1b	YPS141
Beno2	P2	Complex	Complex	YPS615	YPS141
Beno2	K6	Oligogenic	Recessive Positive Epistasis	CLIB154_1b	WE372_1b
Beno2	P13	Complex	Complex	YPS615	NPA03.1
Beno2	Q6	Complex	Complex	1560	WE372_1b
Beno2	O2	Oligogenic	Recessive Positive Epistasis	CLQCA_20-184	YPS141
Beno2	O6	Complex	Complex	CLQCA_20-184	WE372_1b
Beno2	O7	Complex	Complex	CLQCA_20-184	DBVPG1058
Beno2	O15	Complex	Complex	CLQCA_20-184	EXF-7197
Beno2	P4	Oligogenic	Enhancer	YPS615	UCD_09-448
Beno2	P15	Complex	Complex	YPS615	EXF-7197
Beno2	C2	Complex	Complex	UCD_09-448	YPS141
Beno2	N14	Complex	Complex	EXF-7197	HN16
Beno2	P9	Complex	Complex	YPS615	YJM434_1b
Beno2	Q4	Complex	Complex	1560	UCD_09-448
Beno2	R9	Complex	Complex	FY	YJM434_1b
Beno2	S11	Complex	Complex	sigma	Y12_1b
Beno2	M5	Oligogenic	Dominant Positive Epistasis	HN16	CLIB1071
Beno2	R6	Complex	Complex	FY	WE372_1b
Beno2	P5	Complex	Complex	YPS615	CLIB1071
Beno2	P14	Oligogenic	Recessive Positive Epistasis	YPS615	HN16
Beno2	G5	Complex	Complex	YJM421_b	CLIB1071
Beno2	D1	Complex	Complex	CLIB1071	YJM627
Beno2	O5	Oligogenic	Recessive Positive Epistasis	CLQCA_20-184	CLIB1071
Beno2	O10	Complex	Complex	CLQCA_20-184	CECT10109_1b
Beno2	S17	Complex	Complex	sigma	YPS615
Beno2	H6	Oligogenic	Recessive Positive Epistasis	YJM434_1b	WE372_1b
Beno2	H7	Oligogenic	1:3 both parents under	YJM434_1b	DBVPG1058
Beno2	J1	Monogenic	Monogenic	Y12_1b	YJM627
Beno2	J3	Oligogenic	Recessive Positive Epistasis	Y12_1b	DBVPG1564
Beno2	J5	Oligogenic	Recessive Positive Epistasis	Y12_1b	CLIB1071
Beno2	K2	Oligogenic	1:3 both parents under	CLIB154_1b	YPS141
Beno2	K4	Oligogenic	Recessive Positive Epistasis	CLIB154_1b	UCD_09-448
Beno2	L12	Oligogenic	Recessive Positive Epistasis	NPA03.1	CLIB154_1b
Beno2	O1	Oligogenic	1:3 both parents under	CLQCA_20-184	YJM627
Beno2	O4	Oligogenic	Recessive Positive Epistasis	CLQCA_20-184	UCD_09-448
Beno2	Q14	Oligogenic	Enhancer	1560	HN16
Beno2	R1	Oligogenic	Dominant Positive Epistasis	FY	YJM627
Beno2	S18	Oligogenic	Recessive Positive Epistasis	sigma	1560
Beno2	L4	Complex	Complex	NPA03.1	UCD_09-448
Beno2	M6	Complex	Complex	HN16	WE372_1b
Beno2	M10	Complex	Complex	HN16	CECT10109_1b
Beno2	M12	Complex	Complex	HN16	CLIB154_1b
Beno2	O3	Complex	Complex	CLQCA_20-184	DBVPG1564
Beno2	O9	Complex	Complex	CLQCA_20-184	YJM434_1b
Beno2	O11	Complex	Complex	CLQCA_20-184	Y12_1b
Beno2	O13	Complex	Complex	CLQCA_20-184	NPA03.1
Beno2	P1	Complex	Complex	YPS615	YJM627
Beno2	Q16	Complex	Complex	1560	CLQCA_20-184
Beno2	S14	Complex	Complex	sigma	HN16
Beno2	L1	Complex	Complex	NPA03.1	YJM627
Beno2	J2	Complex	Complex	Y12_1b	YPS141
Beno2	N2	Complex	Complex	EXF-7197	YPS141
Beno2	A1	Complex	Complex	YPS141	YJM627
Beno2	I1	Complex	Complex	CECT10109_1b	YJM627
Beno2	B2	Complex	Complex	DBVPG1564	YPS141
Beno2	I3	Complex	Complex	CECT10109_1b	DBVPG1564
Beno2	I4	Complex	Complex	CECT10109_1b	UCD_09-448
Beno2	J10	Complex	Complex	Y12_1b	CECT10109_1b
Beno2	L3	Complex	Complex	NPA03.1	DBVPG1564
Beno2	L5	Complex	Complex	NPA03.1	CLIB1071
Beno2	L6	Complex	Complex	NPA03.1	WE372_1b
Beno2	L9	Complex	Complex	NPA03.1	YJM434_1b
Beno2	L11	Complex	Complex	NPA03.1	Y12_1b
Beno2	D2	Complex	Complex	CLIB1071	YPS141
Beno2	M1	Complex	Complex	HN16	YJM627
Beno2	M11	Complex	Complex	HN16	Y12_1b
Beno2	N1	Complex	Complex	EXF-7197	YJM627
Beno2	N3	Complex	Complex	EXF-7197	DBVPG1564
Beno2	N4	Complex	Complex	EXF-7197	UCD_09-448
Beno2	N5	Complex	Complex	EXF-7197	CLIB1071
Beno2	N6	Complex	Complex	EXF-7197	WE372_1b
Beno2	N9	Complex	Complex	EXF-7197	YJM434_1b
Beno2	N11	Complex	Complex	EXF-7197	Y12_1b
Beno2	N12	Complex	Complex	EXF-7197	CLIB154_1b
Beno2	E2	Complex	Complex	WE372_1b	YPS141
Beno2	P3	Complex	Complex	YPS615	DBVPG1564
Beno2	P6	Complex	Complex	YPS615	WE372_1b
Beno2	P11	Complex	Complex	YPS615	Y12_1b
Beno2	P12	Complex	Complex	YPS615	CLIB154_1b
Beno2	Q17	Complex	Complex	1560	YPS615
Beno2	R2	Complex	Complex	FY	YPS141
Beno2	R4	Complex	Complex	FY	UCD_09-448
Beno2	R5	Complex	Complex	FY	CLIB1071
Beno2	E5	Complex	Complex	WE372_1b	CLIB1071
Beno2	R7	Complex	Complex	FY	DBVPG1058
Beno2	R13	Complex	Complex	FY	NPA03.1
Beno2	R14	Complex	Complex	FY	HN16
Beno2	R15	Complex	Complex	FY	EXF-7197
Beno2	R16	Complex	Complex	FY	CLQCA_20-184
Beno2	R17	Complex	Complex	FY	YPS615
Beno2	S2	Complex	Complex	sigma	YPS141
Beno2	F2	Complex	Complex	DBVPG1058	YPS141
Beno2	S13	Complex	Complex	sigma	NPA03.1
Beno2	S15	Complex	Complex	sigma	EXF-7197
Beno2	S16	Complex	Complex	sigma	CLQCA_20-184
Beno2	I2	Complex	Complex	CECT10109_1b	YPS141
Beno2	J9	Complex	Complex	Y12_1b	YJM434_1b
Beno2	K1	Complex	Complex	CLIB154_1b	YJM627
Beno2	L10	Complex	Complex	NPA03.1	CECT10109_1b
Beno2	E1	Complex	Complex	WE372_1b	YJM627
Beno2	C1	Complex	Complex	UCD_09-448	YJM627
Beno2	L2	Complex	Complex	NPA03.1	YPS141
Beno2	B1	Complex	Complex	DBVPG1564	YJM627
Beno2	H1	Complex	Complex	YJM434_1b	YJM627
Beno2	M13	Complex	Complex	HN16	NPA03.1
Beno2	N13	Complex	Complex	EXF-7197	NPA03.1
Beno2	Q13	Complex	Complex	1560	NPA03.1
Beno2	S1	Complex	Complex	sigma	YJM627
Beno2	G1	Complex	Complex	YJM421_b	YJM627
Beno2	P16	Complex	Complex	YPS615	CLQCA_20-184
Beno2	R18	Complex	Complex	FY	1560
Beno2	S19	Complex	Complex	sigma	FY
Beno2	E4	Complex	Complex	WE372_1b	UCD_09-448
Beno2	M9	Complex	Complex	HN16	YJM434_1b
Beno2	S6	Complex	Complex	sigma	WE372_1b
Beno2	G6	Complex	Complex	YJM421_b	WE372_1b
Beno2	J6	Complex	Complex	Y12_1b	WE372_1b
Beno2	E3	Complex	Complex	WE372_1b	DBVPG1564
Beno2	S5	Complex	Complex	sigma	CLIB1071
Beno2	S9	Complex	Complex	sigma	YJM434_1b
Beno2	S12	Complex	Complex	sigma	CLIB154_1b
Beno2	H4	Complex	Complex	YJM434_1b	UCD_09-448
Beno2	J4	Complex	Complex	Y12_1b	UCD_09-448
Beno2	C3	Complex	Complex	UCD_09-448	DBVPG1564
Beno2	D4	Complex	Complex	CLIB1071	UCD_09-448
Beno2	Q3	Complex	Complex	1560	DBVPG1564
Beno2	Q5	Complex	Complex	1560	CLIB1071
Beno2	Q7	Complex	Complex	1560	DBVPG1058
Beno2	Q9	Complex	Complex	1560	YJM434_1b
Beno2	Q11	Complex	Complex	1560	Y12_1b
Beno2	Q12	Complex	Complex	1560	CLIB154_1b
Beno2	R11	Complex	Complex	FY	Y12_1b
Beno2	F5	Complex	Complex	DBVPG1058	CLIB1071
Beno2	G3	Complex	Complex	YJM421_b	DBVPG1564
Beno2	H3	Complex	Complex	YJM434_1b	DBVPG1564
Beno2	H5	Complex	Complex	YJM434_1b	CLIB1071
Beno2	K3	Complex	Complex	CLIB154_1b	DBVPG1564
Beno2	K5	Complex	Complex	CLIB154_1b	CLIB1071
Beno2	K7	Complex	Complex	CLIB154_1b	DBVPG1058
Beno2	K9	Complex	Complex	CLIB154_1b	YJM434_1b
Beno2	K11	Complex	Complex	CLIB154_1b	Y12_1b
Beno2	M3	NA	NA	NA	NA
Beno2	M4	Complex	Complex	NA	NA
Beno2	D3	Complex	Complex	CLIB1071	DBVPG1564
Beno2	Q15	Complex	Complex	1560	EXF-7197
Beno2	R12	Complex	Complex	FY	CLIB154_1b
Beno2	S3	Complex	Complex	sigma	DBVPG1564
Beno2	S4	Complex	Complex	sigma	UCD_09-448
Beno2	S7	Complex	Complex	sigma	DBVPG1058
Beno2	F3	Complex	Complex	DBVPG1058	DBVPG1564
Caf10	I9	Complex	Complex	CECT10109_1b	YJM434_1b
Caf10	P10	NA	NA	YPS615	CECT10109_1b
Caf10	O14	Complex	Complex	CLQCA_20-184	HN16
Caf10	R3	Complex	Complex	FY	DBVPG1564
Caf10	M8	Oligogenic	Suppressor	HN16	YJM421_b
Caf10	I5	Complex	Complex	CECT10109_1b	CLIB1071
Caf10	I6	Complex	Complex	CECT10109_1b	WE372_1b
Caf10	I7	Complex	Complex	CECT10109_1b	DBVPG1058
Caf10	I8	Complex	Complex	CECT10109_1b	YJM421_b
Caf10	K10	Complex	Complex	CLIB154_1b	CECT10109_1b
Caf10	L8	Complex	Complex	NPA03.1	YJM421_b
Caf10	M7	Complex	Complex	HN16	DBVPG1058
Caf10	O8	NA	NA	CLQCA_20-184	YJM421_b
Caf10	O12	Complex	Complex	CLQCA_20-184	CLIB154_1b
Caf10	P8	Complex	Complex	YPS615	YJM421_b
Caf10	Q10	Complex	Complex	1560	CECT10109_1b
Caf10	S10	Complex	Complex	sigma	CECT10109_1b
Caf10	N8	Complex	Complex	EXF-7197	YJM421_b
Caf10	R10	Complex	Complex	FY	CECT10109_1b
Caf10	J8	Complex	Complex	Y12_1b	YJM421_b
Caf10	K8	Complex	Complex	CLIB154_1b	YJM421_b
Caf10	R8	Complex	Complex	FY	YJM421_b
Caf10	S8	Complex	Complex	sigma	YJM421_b
Caf10	L7	Complex	Complex	NPA03.1	DBVPG1058
Caf10	F1	Complex	Complex	DBVPG1058	YJM627
Caf10	F4	Complex	Complex	DBVPG1058	UCD_09-448
Caf10	F6	Complex	Complex	DBVPG1058	WE372_1b
Caf10	G7	Complex	Complex	YJM421_b	DBVPG1058
Caf10	J7	Complex	Complex	Y12_1b	DBVPG1058
Caf10	N7	Complex	Complex	EXF-7197	DBVPG1058
Caf10	P7	Complex	Complex	YPS615	DBVPG1058
Caf10	H8	Complex	Complex	YJM434_1b	YJM421_b
Caf10	Q8	Complex	Complex	1560	YJM421_b
Caf10	G4	Complex	Complex	YJM421_b	UCD_09-448
Caf10	N10	Complex	Complex	EXF-7197	CECT10109_1b
Caf10	Q1	Complex	Complex	1560	YJM627
Caf10	G2	Complex	Complex	YJM421_b	YPS141
Caf10	M2	Oligogenic	Dominant Positive Epistasis	HN16	YPS141
Caf10	Q2	Complex	Complex	1560	YPS141
Caf10	H2	Complex	Complex	YJM434_1b	YPS141
Caf10	P2	Complex	Complex	YPS615	YPS141
Caf10	K6	Complex	Complex	CLIB154_1b	WE372_1b
Caf10	P13	Complex	Complex	YPS615	NPA03.1
Caf10	Q6	Complex	Complex	1560	WE372_1b
Caf10	O2	Monogenic	Monogenic	CLQCA_20-184	YPS141
Caf10	O6	Complex	Complex	CLQCA_20-184	WE372_1b
Caf10	O7	Complex	Complex	CLQCA_20-184	DBVPG1058
Caf10	O15	Monogenic	Monogenic	CLQCA_20-184	EXF-7197
Caf10	P4	Complex	Complex	YPS615	UCD_09-448
Caf10	P15	Oligogenic	Recessive Positive Epistasis	YPS615	EXF-7197
Caf10	C2	Complex	Complex	UCD_09-448	YPS141
Caf10	N14	Oligogenic	Dominant Positive Epistasis	EXF-7197	HN16
Caf10	P9	Complex	Complex	YPS615	YJM434_1b
Caf10	Q4	Oligogenic	Recessive Positive Epistasis	1560	UCD_09-448
Caf10	R9	Complex	Complex	FY	YJM434_1b
Caf10	S11	Complex	Complex	sigma	Y12_1b
Caf10	M5	Monogenic	Monogenic	HN16	CLIB1071
Caf10	R6	Complex	Complex	FY	WE372_1b
Caf10	P5	Oligogenic	Recessive Positive Epistasis	YPS615	CLIB1071
Caf10	P14	Complex	Complex	YPS615	HN16
Caf10	G5	Complex	Complex	YJM421_b	CLIB1071
Caf10	D1	Complex	Complex	CLIB1071	YJM627
Caf10	O5	Monogenic	Monogenic	CLQCA_20-184	CLIB1071
Caf10	O10	Complex	Complex	CLQCA_20-184	CECT10109_1b
Caf10	S17	Monogenic	Monogenic	sigma	YPS615
Caf10	H6	NA	NA	YJM434_1b	WE372_1b
Caf10	H7	Complex	Complex	YJM434_1b	DBVPG1058
Caf10	J1	Complex	Complex	Y12_1b	YJM627
Caf10	J3	Complex	Complex	Y12_1b	DBVPG1564
Caf10	J5	Complex	Complex	Y12_1b	CLIB1071
Caf10	K2	Complex	Complex	CLIB154_1b	YPS141
Caf10	K4	Complex	Complex	CLIB154_1b	UCD_09-448
Caf10	L12	Complex	Complex	NPA03.1	CLIB154_1b
Caf10	O1	Monogenic	Monogenic	CLQCA_20-184	YJM627
Caf10	O4	Complex	Complex	CLQCA_20-184	UCD_09-448
Caf10	Q14	Oligogenic	Dominant Positive Epistasis	1560	HN16
Caf10	R1	Complex	Complex	FY	YJM627
Caf10	S18	Complex	Complex	sigma	1560
Caf10	L4	Oligogenic	Recessive Positive Epistasis	NPA03.1	UCD_09-448
Caf10	M6	Oligogenic	Recessive Positive Epistasis	HN16	WE372_1b
Caf10	M10	Monogenic	Monogenic	HN16	CECT10109_1b
Caf10	M12	Oligogenic	Recessive Positive Epistasis	HN16	CLIB154_1b
Caf10	O3	Oligogenic	Suppressor	CLQCA_20-184	DBVPG1564
Caf10	O9	Monogenic	Monogenic	CLQCA_20-184	YJM434_1b
Caf10	O11	Monogenic	Monogenic	CLQCA_20-184	Y12_1b
Caf10	O13	Oligogenic	Suppressor	CLQCA_20-184	NPA03.1
Caf10	P1	Oligogenic	Recessive Positive Epistasis	YPS615	YJM627
Caf10	Q16	Monogenic	Monogenic	1560	CLQCA_20-184
Caf10	S14	Oligogenic	Dominant Positive Epistasis	sigma	HN16
Caf10	L1	Complex	Complex	NPA03.1	YJM627
Caf10	J2	Complex	Complex	Y12_1b	YPS141
Caf10	N2	Complex	Complex	EXF-7197	YPS141
Caf10	A1	Complex	Complex	YPS141	YJM627
Caf10	I1	Complex	Complex	CECT10109_1b	YJM627
Caf10	B2	Complex	Complex	DBVPG1564	YPS141
Caf10	I3	Complex	Complex	CECT10109_1b	DBVPG1564
Caf10	I4	Complex	Complex	CECT10109_1b	UCD_09-448
Caf10	J10	Complex	Complex	Y12_1b	CECT10109_1b
Caf10	L3	Complex	Complex	NPA03.1	DBVPG1564
Caf10	L5	Complex	Complex	NPA03.1	CLIB1071
Caf10	L6	Complex	Complex	NPA03.1	WE372_1b
Caf10	L9	Complex	Complex	NPA03.1	YJM434_1b
Caf10	L11	Complex	Complex	NPA03.1	Y12_1b
Caf10	D2	Complex	Complex	CLIB1071	YPS141
Caf10	M1	Complex	Complex	HN16	YJM627
Caf10	M11	Complex	Complex	HN16	Y12_1b
Caf10	N1	Complex	Complex	EXF-7197	YJM627
Caf10	N3	Complex	Complex	EXF-7197	DBVPG1564
Caf10	N4	Complex	Complex	EXF-7197	UCD_09-448
Caf10	N5	Complex	Complex	EXF-7197	CLIB1071
Caf10	N6	Complex	Complex	EXF-7197	WE372_1b
Caf10	N9	Complex	Complex	EXF-7197	YJM434_1b
Caf10	N11	Complex	Complex	EXF-7197	Y12_1b
Caf10	N12	Complex	Complex	EXF-7197	CLIB154_1b
Caf10	E2	Complex	Complex	WE372_1b	YPS141
Caf10	P3	Complex	Complex	YPS615	DBVPG1564
Caf10	P6	Complex	Complex	YPS615	WE372_1b
Caf10	P11	Complex	Complex	YPS615	Y12_1b
Caf10	P12	Complex	Complex	YPS615	CLIB154_1b
Caf10	Q17	Complex	Complex	1560	YPS615
Caf10	R2	Complex	Complex	FY	YPS141
Caf10	R4	Complex	Complex	FY	UCD_09-448
Caf10	R5	Complex	Complex	FY	CLIB1071
Caf10	E5	Complex	Complex	WE372_1b	CLIB1071
Caf10	R7	Complex	Complex	FY	DBVPG1058
Caf10	R13	Complex	Complex	FY	NPA03.1
Caf10	R14	Complex	Complex	FY	HN16
Caf10	R15	Complex	Complex	FY	EXF-7197
Caf10	R16	Complex	Complex	FY	CLQCA_20-184
Caf10	R17	Complex	Complex	FY	YPS615
Caf10	S2	Complex	Complex	sigma	YPS141
Caf10	F2	Complex	Complex	DBVPG1058	YPS141
Caf10	S13	Complex	Complex	sigma	NPA03.1
Caf10	S15	Complex	Complex	sigma	EXF-7197
Caf10	S16	Complex	Complex	sigma	CLQCA_20-184
Caf10	I2	Complex	Complex	CECT10109_1b	YPS141
Caf10	J9	Complex	Complex	Y12_1b	YJM434_1b
Caf10	K1	Complex	Complex	CLIB154_1b	YJM627
Caf10	L10	Complex	Complex	NPA03.1	CECT10109_1b
Caf10	E1	Complex	Complex	WE372_1b	YJM627
Caf10	C1	Complex	Complex	UCD_09-448	YJM627
Caf10	L2	Complex	Complex	NPA03.1	YPS141
Caf10	B1	Complex	Complex	DBVPG1564	YJM627
Caf10	H1	Complex	Complex	YJM434_1b	YJM627
Caf10	M13	Complex	Complex	HN16	NPA03.1
Caf10	N13	Complex	Complex	EXF-7197	NPA03.1
Caf10	Q13	Complex	Complex	1560	NPA03.1
Caf10	S1	Complex	Complex	sigma	YJM627
Caf10	G1	Complex	Complex	YJM421_b	YJM627
Caf10	P16	Complex	Complex	YPS615	CLQCA_20-184
Caf10	R18	Complex	Complex	FY	1560
Caf10	S19	Complex	Complex	sigma	FY
Caf10	E4	Complex	Complex	WE372_1b	UCD_09-448
Caf10	M9	Complex	Complex	HN16	YJM434_1b
Caf10	S6	Complex	Complex	sigma	WE372_1b
Caf10	G6	Complex	Complex	YJM421_b	WE372_1b
Caf10	J6	Complex	Complex	Y12_1b	WE372_1b
Caf10	E3	NA	NA	WE372_1b	DBVPG1564
Caf10	S5	Complex	Complex	sigma	CLIB1071
Caf10	S9	Complex	Complex	sigma	YJM434_1b
Caf10	S12	Complex	Complex	sigma	CLIB154_1b
Caf10	H4	Complex	Complex	YJM434_1b	UCD_09-448
Caf10	J4	Complex	Complex	Y12_1b	UCD_09-448
Caf10	C3	Complex	Complex	UCD_09-448	DBVPG1564
Caf10	D4	Complex	Complex	CLIB1071	UCD_09-448
Caf10	Q3	Complex	Complex	1560	DBVPG1564
Caf10	Q5	Complex	Complex	1560	CLIB1071
Caf10	Q7	Complex	Complex	1560	DBVPG1058
Caf10	Q9	Complex	Complex	1560	YJM434_1b
Caf10	Q11	Complex	Complex	1560	Y12_1b
Caf10	Q12	Complex	Complex	1560	CLIB154_1b
Caf10	R11	Complex	Complex	FY	Y12_1b
Caf10	F5	Complex	Complex	DBVPG1058	CLIB1071
Caf10	G3	Complex	Complex	YJM421_b	DBVPG1564
Caf10	H3	Complex	Complex	YJM434_1b	DBVPG1564
Caf10	H5	Complex	Complex	YJM434_1b	CLIB1071
Caf10	K3	Complex	Complex	CLIB154_1b	DBVPG1564
Caf10	K5	Complex	Complex	CLIB154_1b	CLIB1071
Caf10	K7	Complex	Complex	CLIB154_1b	DBVPG1058
Caf10	K9	Complex	Complex	CLIB154_1b	YJM434_1b
Caf10	K11	Complex	Complex	CLIB154_1b	Y12_1b
Caf10	M3	NA	NA	NA	NA
Caf10	M4	NA	NA	NA	NA
Caf10	D3	Complex	Complex	CLIB1071	DBVPG1564
Caf10	Q15	Complex	Complex	1560	EXF-7197
Caf10	R12	Complex	Complex	FY	CLIB154_1b
Caf10	S3	Complex	Complex	sigma	DBVPG1564
Caf10	S4	Complex	Complex	sigma	UCD_09-448
Caf10	S7	Complex	Complex	sigma	DBVPG1058
Caf10	F3	Complex	Complex	DBVPG1058	DBVPG1564
CuSO401	I9	Oligogenic	Suppressor	CECT10109_1b	YJM434_1b
CuSO401	P10	NA	NA	YPS615	CECT10109_1b
CuSO401	O14	NA	NA	CLQCA_20-184	HN16
CuSO401	R3	Complex	Complex	FY	DBVPG1564
CuSO401	M8	Monogenic	Monogenic	HN16	YJM421_b
CuSO401	I5	Oligogenic	Suppressor	CECT10109_1b	CLIB1071
CuSO401	I6	Monogenic	Monogenic	CECT10109_1b	WE372_1b
CuSO401	I7	Monogenic	Monogenic	CECT10109_1b	DBVPG1058
CuSO401	I8	Monogenic	Monogenic	CECT10109_1b	YJM421_b
CuSO401	K10	Monogenic	Monogenic	CLIB154_1b	CECT10109_1b
CuSO401	L8	Monogenic	Monogenic	NPA03.1	YJM421_b
CuSO401	M7	Monogenic	Monogenic	HN16	DBVPG1058
CuSO401	O8	Monogenic	Monogenic	CLQCA_20-184	YJM421_b
CuSO401	O12	Monogenic	Monogenic	CLQCA_20-184	CLIB154_1b
CuSO401	P8	Monogenic	Monogenic	YPS615	YJM421_b
CuSO401	Q10	Monogenic	Monogenic	1560	CECT10109_1b
CuSO401	S10	Monogenic	Monogenic	sigma	CECT10109_1b
CuSO401	N8	Monogenic	Monogenic	EXF-7197	YJM421_b
CuSO401	R10	Monogenic	Monogenic	FY	CECT10109_1b
CuSO401	J8	Complex	Complex	Y12_1b	YJM421_b
CuSO401	K8	Complex	Complex	CLIB154_1b	YJM421_b
CuSO401	R8	Complex	Complex	FY	YJM421_b
CuSO401	S8	Complex	Complex	sigma	YJM421_b
CuSO401	L7	Monogenic	Monogenic	NPA03.1	DBVPG1058
CuSO401	F1	Complex	Complex	DBVPG1058	YJM627
CuSO401	F4	Complex	Complex	DBVPG1058	UCD_09-448
CuSO401	F6	Complex	Complex	DBVPG1058	WE372_1b
CuSO401	G7	Complex	Complex	YJM421_b	DBVPG1058
CuSO401	J7	Complex	Complex	Y12_1b	DBVPG1058
CuSO401	N7	Monogenic	Monogenic	EXF-7197	DBVPG1058
CuSO401	P7	Monogenic	Monogenic	YPS615	DBVPG1058
CuSO401	H8	Complex	Complex	YJM434_1b	YJM421_b
CuSO401	Q8	Complex	Complex	1560	YJM421_b
CuSO401	G4	Complex	Complex	YJM421_b	UCD_09-448
CuSO401	N10	NA	NA	EXF-7197	CECT10109_1b
CuSO401	Q1	Complex	Complex	1560	YJM627
CuSO401	G2	Oligogenic	Suppressor	YJM421_b	YPS141
CuSO401	M2	NA	NA	HN16	YPS141
CuSO401	Q2	Monogenic	Monogenic	1560	YPS141
CuSO401	H2	Monogenic	Monogenic	YJM434_1b	YPS141
CuSO401	P2	NA	NA	YPS615	YPS141
CuSO401	K6	Complex	Complex	CLIB154_1b	WE372_1b
CuSO401	P13	NA	NA	YPS615	NPA03.1
CuSO401	Q6	Complex	Complex	1560	WE372_1b
CuSO401	O2	NA	NA	CLQCA_20-184	YPS141
CuSO401	O6	Monogenic	Monogenic	CLQCA_20-184	WE372_1b
CuSO401	O7	Monogenic	Monogenic	CLQCA_20-184	DBVPG1058
CuSO401	O15	NA	NA	CLQCA_20-184	EXF-7197
CuSO401	P4	Monogenic	Monogenic	YPS615	UCD_09-448
CuSO401	P15	NA	NA	YPS615	EXF-7197
CuSO401	C2	Monogenic	Monogenic	UCD_09-448	YPS141
CuSO401	N14	NA	NA	EXF-7197	HN16
CuSO401	P9	Monogenic	Monogenic	YPS615	YJM434_1b
CuSO401	Q4	Complex	Complex	1560	UCD_09-448
CuSO401	R9	Complex	Complex	FY	YJM434_1b
CuSO401	S11	Complex	Complex	sigma	Y12_1b
CuSO401	M5	Monogenic	Monogenic	HN16	CLIB1071
CuSO401	R6	Oligogenic	Dominant Negative Epistasis	FY	WE372_1b
CuSO401	P5	Monogenic	Monogenic	YPS615	CLIB1071
CuSO401	P14	NA	NA	YPS615	HN16
CuSO401	G5	Complex	Complex	YJM421_b	CLIB1071
CuSO401	D1	Complex	Complex	CLIB1071	YJM627
CuSO401	O5	Monogenic	Monogenic	CLQCA_20-184	CLIB1071
CuSO401	O10	NA	NA	CLQCA_20-184	CECT10109_1b
CuSO401	S17	Monogenic	Monogenic	sigma	YPS615
CuSO401	H6	Complex	Complex	YJM434_1b	WE372_1b
CuSO401	H7	Complex	Complex	YJM434_1b	DBVPG1058
CuSO401	J1	Complex	Complex	Y12_1b	YJM627
CuSO401	J3	Complex	Complex	Y12_1b	DBVPG1564
CuSO401	J5	Complex	Complex	Y12_1b	CLIB1071
CuSO401	K2	Monogenic	Monogenic	CLIB154_1b	YPS141
CuSO401	K4	Complex	Complex	CLIB154_1b	UCD_09-448
CuSO401	L12	Monogenic	Monogenic	NPA03.1	CLIB154_1b
CuSO401	O1	Monogenic	Monogenic	CLQCA_20-184	YJM627
CuSO401	O4	Monogenic	Monogenic	CLQCA_20-184	UCD_09-448
CuSO401	Q14	Complex	Complex	1560	HN16
CuSO401	R1	Complex	Complex	FY	YJM627
CuSO401	S18	Complex	Complex	sigma	1560
CuSO401	L4	Monogenic	Monogenic	NPA03.1	UCD_09-448
CuSO401	M6	Monogenic	Monogenic	HN16	WE372_1b
CuSO401	M10	NA	NA	HN16	CECT10109_1b
CuSO401	M12	Monogenic	Monogenic	HN16	CLIB154_1b
CuSO401	O3	Monogenic	Monogenic	CLQCA_20-184	DBVPG1564
CuSO401	O9	Monogenic	Monogenic	CLQCA_20-184	YJM434_1b
CuSO401	O11	Monogenic	Monogenic	CLQCA_20-184	Y12_1b
CuSO401	O13	NA	NA	CLQCA_20-184	NPA03.1
CuSO401	P1	Monogenic	Monogenic	YPS615	YJM627
CuSO401	Q16	Complex	Complex	1560	CLQCA_20-184
CuSO401	S14	Monogenic	Monogenic	sigma	HN16
CuSO401	L1	Monogenic	Monogenic	NPA03.1	YJM627
CuSO401	J2	Monogenic	Monogenic	Y12_1b	YPS141
CuSO401	N2	NA	NA	EXF-7197	YPS141
CuSO401	A1	Monogenic	Monogenic	YPS141	YJM627
CuSO401	I1	Monogenic	Monogenic	CECT10109_1b	YJM627
CuSO401	B2	Monogenic	Monogenic	DBVPG1564	YPS141
CuSO401	I3	Monogenic	Monogenic	CECT10109_1b	DBVPG1564
CuSO401	I4	Monogenic	Monogenic	CECT10109_1b	UCD_09-448
CuSO401	J10	Monogenic	Monogenic	Y12_1b	CECT10109_1b
CuSO401	L3	Oligogenic	Enhancer	NPA03.1	DBVPG1564
CuSO401	L5	Monogenic	Monogenic	NPA03.1	CLIB1071
CuSO401	L6	Monogenic	Monogenic	NPA03.1	WE372_1b
CuSO401	L9	Oligogenic	Suppressor	NPA03.1	YJM434_1b
CuSO401	L11	Monogenic	Monogenic	NPA03.1	Y12_1b
CuSO401	D2	Monogenic	Monogenic	CLIB1071	YPS141
CuSO401	M1	Monogenic	Monogenic	HN16	YJM627
CuSO401	M11	Monogenic	Monogenic	HN16	Y12_1b
CuSO401	N1	Monogenic	Monogenic	EXF-7197	YJM627
CuSO401	N3	Monogenic	Monogenic	EXF-7197	DBVPG1564
CuSO401	N4	Monogenic	Monogenic	EXF-7197	UCD_09-448
CuSO401	N5	Monogenic	Monogenic	EXF-7197	CLIB1071
CuSO401	N6	Monogenic	Monogenic	EXF-7197	WE372_1b
CuSO401	N9	Monogenic	Monogenic	EXF-7197	YJM434_1b
CuSO401	N11	Monogenic	Monogenic	EXF-7197	Y12_1b
CuSO401	N12	Monogenic	Monogenic	EXF-7197	CLIB154_1b
CuSO401	E2	Monogenic	Monogenic	WE372_1b	YPS141
CuSO401	P3	Monogenic	Monogenic	YPS615	DBVPG1564
CuSO401	P6	Monogenic	Monogenic	YPS615	WE372_1b
CuSO401	P11	Monogenic	Monogenic	YPS615	Y12_1b
CuSO401	P12	Monogenic	Monogenic	YPS615	CLIB154_1b
CuSO401	Q17	Monogenic	Monogenic	1560	YPS615
CuSO401	R2	Monogenic	Monogenic	FY	YPS141
CuSO401	R4	Monogenic	Monogenic	FY	UCD_09-448
CuSO401	R5	Oligogenic	Dominant Negative Epistasis	FY	CLIB1071
CuSO401	E5	Oligogenic	Recessive Positive Epistasis	WE372_1b	CLIB1071
CuSO401	R7	Oligogenic	Dominant Negative Epistasis	FY	DBVPG1058
CuSO401	R13	Monogenic	Monogenic	FY	NPA03.1
CuSO401	R14	Monogenic	Monogenic	FY	HN16
CuSO401	R15	Monogenic	Monogenic	FY	EXF-7197
CuSO401	R16	Monogenic	Monogenic	FY	CLQCA_20-184
CuSO401	R17	Monogenic	Monogenic	FY	YPS615
CuSO401	S2	Monogenic	Monogenic	sigma	YPS141
CuSO401	F2	Monogenic	Monogenic	DBVPG1058	YPS141
CuSO401	S13	Monogenic	Monogenic	sigma	NPA03.1
CuSO401	S15	Monogenic	Monogenic	sigma	EXF-7197
CuSO401	S16	Monogenic	Monogenic	sigma	CLQCA_20-184
CuSO401	I2	NA	NA	CECT10109_1b	YPS141
CuSO401	J9	Complex	Complex	Y12_1b	YJM434_1b
CuSO401	K1	Complex	Complex	CLIB154_1b	YJM627
CuSO401	L10	NA	NA	NPA03.1	CECT10109_1b
CuSO401	E1	Complex	Complex	WE372_1b	YJM627
CuSO401	C1	Complex	Complex	UCD_09-448	YJM627
CuSO401	L2	NA	NA	NPA03.1	YPS141
CuSO401	B1	Complex	Complex	DBVPG1564	YJM627
CuSO401	H1	Complex	Complex	YJM434_1b	YJM627
CuSO401	M13	NA	NA	HN16	NPA03.1
CuSO401	N13	NA	NA	EXF-7197	NPA03.1
CuSO401	Q13	Complex	Complex	1560	NPA03.1
CuSO401	S1	Complex	Complex	sigma	YJM627
CuSO401	G1	Complex	Complex	YJM421_b	YJM627
CuSO401	P16	NA	NA	YPS615	CLQCA_20-184
CuSO401	R18	Complex	Complex	FY	1560
CuSO401	S19	Complex	Complex	sigma	FY
CuSO401	E4	Complex	Complex	WE372_1b	UCD_09-448
CuSO401	M9	NA	NA	HN16	YJM434_1b
CuSO401	S6	Complex	Complex	sigma	WE372_1b
CuSO401	G6	Complex	Complex	YJM421_b	WE372_1b
CuSO401	J6	Complex	Complex	Y12_1b	WE372_1b
CuSO401	E3	Complex	Complex	WE372_1b	DBVPG1564
CuSO401	S5	Complex	Complex	sigma	CLIB1071
CuSO401	S9	Complex	Complex	sigma	YJM434_1b
CuSO401	S12	Complex	Complex	sigma	CLIB154_1b
CuSO401	H4	Complex	Complex	YJM434_1b	UCD_09-448
CuSO401	J4	Complex	Complex	Y12_1b	UCD_09-448
CuSO401	C3	Complex	Complex	UCD_09-448	DBVPG1564
CuSO401	D4	Complex	Complex	CLIB1071	UCD_09-448
CuSO401	Q3	Complex	Complex	1560	DBVPG1564
CuSO401	Q5	Complex	Complex	1560	CLIB1071
CuSO401	Q7	Complex	Complex	1560	DBVPG1058
CuSO401	Q9	Complex	Complex	1560	YJM434_1b
CuSO401	Q11	Complex	Complex	1560	Y12_1b
CuSO401	Q12	Complex	Complex	1560	CLIB154_1b
CuSO401	R11	Complex	Complex	FY	Y12_1b
CuSO401	F5	Complex	Complex	DBVPG1058	CLIB1071
CuSO401	G3	Complex	Complex	YJM421_b	DBVPG1564
CuSO401	H3	Complex	Complex	YJM434_1b	DBVPG1564
CuSO401	H5	Complex	Complex	YJM434_1b	CLIB1071
CuSO401	K3	Complex	Complex	CLIB154_1b	DBVPG1564
CuSO401	K5	Complex	Complex	CLIB154_1b	CLIB1071
CuSO401	K7	Complex	Complex	CLIB154_1b	DBVPG1058
CuSO401	K9	Complex	Complex	CLIB154_1b	YJM434_1b
CuSO401	K11	Complex	Complex	CLIB154_1b	Y12_1b
CuSO401	M3	NA	NA	NA	NA
CuSO401	M4	NA	NA	NA	NA
CuSO401	D3	Complex	Complex	CLIB1071	DBVPG1564
CuSO401	Q15	Complex	Complex	1560	EXF-7197
CuSO401	R12	Complex	Complex	FY	CLIB154_1b
CuSO401	S3	Complex	Complex	sigma	DBVPG1564
CuSO401	S4	Complex	Complex	sigma	UCD_09-448
CuSO401	S7	Complex	Complex	sigma	DBVPG1058
CuSO401	F3	Complex	Complex	DBVPG1058	DBVPG1564
Form1	I9	Oligogenic	Enhancer	CECT10109_1b	YJM434_1b
Form1	P10	Complex	Complex	YPS615	CECT10109_1b
Form1	O14	Complex	Complex	CLQCA_20-184	HN16
Form1	R3	Complex	Complex	FY	DBVPG1564
Form1	M8	Complex	Complex	HN16	YJM421_b
Form1	I5	Complex	Complex	CECT10109_1b	CLIB1071
Form1	I6	Oligogenic	Enhancer	CECT10109_1b	WE372_1b
Form1	I7	Complex	Complex	CECT10109_1b	DBVPG1058
Form1	I8	NA	NA	CECT10109_1b	YJM421_b
Form1	K10	Complex	Complex	CLIB154_1b	CECT10109_1b
Form1	L8	Complex	Complex	NPA03.1	YJM421_b
Form1	M7	Complex	Complex	HN16	DBVPG1058
Form1	O8	Complex	Complex	CLQCA_20-184	YJM421_b
Form1	O12	Complex	Complex	CLQCA_20-184	CLIB154_1b
Form1	P8	Complex	Complex	YPS615	YJM421_b
Form1	Q10	Oligogenic	Enhancer	1560	CECT10109_1b
Form1	S10	Complex	Complex	sigma	CECT10109_1b
Form1	N8	NA	NA	EXF-7197	YJM421_b
Form1	R10	Complex	Complex	FY	CECT10109_1b
Form1	J8	Complex	Complex	Y12_1b	YJM421_b
Form1	K8	Complex	Complex	CLIB154_1b	YJM421_b
Form1	R8	Complex	Complex	FY	YJM421_b
Form1	S8	Complex	Complex	sigma	YJM421_b
Form1	L7	Oligogenic	Suppressor	NPA03.1	DBVPG1058
Form1	F1	Complex	Complex	DBVPG1058	YJM627
Form1	F4	Complex	Complex	DBVPG1058	UCD_09-448
Form1	F6	Complex	Complex	DBVPG1058	WE372_1b
Form1	G7	Complex	Complex	YJM421_b	DBVPG1058
Form1	J7	Complex	Complex	Y12_1b	DBVPG1058
Form1	N7	Complex	Complex	EXF-7197	DBVPG1058
Form1	P7	Complex	Complex	YPS615	DBVPG1058
Form1	H8	Complex	Complex	YJM434_1b	YJM421_b
Form1	Q8	Complex	Complex	1560	YJM421_b
Form1	G4	Complex	Complex	YJM421_b	UCD_09-448
Form1	N10	Oligogenic	Enhancer	EXF-7197	CECT10109_1b
Form1	Q1	Complex	Complex	1560	YJM627
Form1	G2	Complex	Complex	YJM421_b	YPS141
Form1	M2	Complex	Complex	HN16	YPS141
Form1	Q2	Complex	Complex	1560	YPS141
Form1	H2	Complex	Complex	YJM434_1b	YPS141
Form1	P2	Complex	Complex	YPS615	YPS141
Form1	K6	Complex	Complex	CLIB154_1b	WE372_1b
Form1	P13	Complex	Complex	YPS615	NPA03.1
Form1	Q6	Complex	Complex	1560	WE372_1b
Form1	O2	Complex	Complex	CLQCA_20-184	YPS141
Form1	O6	Complex	Complex	CLQCA_20-184	WE372_1b
Form1	O7	Complex	Complex	CLQCA_20-184	DBVPG1058
Form1	O15	Complex	Complex	CLQCA_20-184	EXF-7197
Form1	P4	Complex	Complex	YPS615	UCD_09-448
Form1	P15	Complex	Complex	YPS615	EXF-7197
Form1	C2	Complex	Complex	UCD_09-448	YPS141
Form1	N14	Complex	Complex	EXF-7197	HN16
Form1	P9	Complex	Complex	YPS615	YJM434_1b
Form1	Q4	Complex	Complex	1560	UCD_09-448
Form1	R9	Complex	Complex	FY	YJM434_1b
Form1	S11	Complex	Complex	sigma	Y12_1b
Form1	M5	Complex	Complex	HN16	CLIB1071
Form1	R6	Complex	Complex	FY	WE372_1b
Form1	P5	Complex	Complex	YPS615	CLIB1071
Form1	P14	Complex	Complex	YPS615	HN16
Form1	G5	Complex	Complex	YJM421_b	CLIB1071
Form1	D1	Complex	Complex	CLIB1071	YJM627
Form1	O5	Complex	Complex	CLQCA_20-184	CLIB1071
Form1	O10	Complex	Complex	CLQCA_20-184	CECT10109_1b
Form1	S17	Monogenic	Monogenic	sigma	YPS615
Form1	H6	Complex	Complex	YJM434_1b	WE372_1b
Form1	H7	Complex	Complex	YJM434_1b	DBVPG1058
Form1	J1	Complex	Complex	Y12_1b	YJM627
Form1	J3	Complex	Complex	Y12_1b	DBVPG1564
Form1	J5	Complex	Complex	Y12_1b	CLIB1071
Form1	K2	Complex	Complex	CLIB154_1b	YPS141
Form1	K4	Complex	Complex	CLIB154_1b	UCD_09-448
Form1	L12	Complex	Complex	NPA03.1	CLIB154_1b
Form1	O1	Complex	Complex	CLQCA_20-184	YJM627
Form1	O4	Complex	Complex	CLQCA_20-184	UCD_09-448
Form1	Q14	Complex	Complex	1560	HN16
Form1	R1	Complex	Complex	FY	YJM627
Form1	S18	Complex	Complex	sigma	1560
Form1	L4	Complex	Complex	NPA03.1	UCD_09-448
Form1	M6	Complex	Complex	HN16	WE372_1b
Form1	M10	Complex	Complex	HN16	CECT10109_1b
Form1	M12	Complex	Complex	HN16	CLIB154_1b
Form1	O3	Complex	Complex	CLQCA_20-184	DBVPG1564
Form1	O9	Complex	Complex	CLQCA_20-184	YJM434_1b
Form1	O11	Complex	Complex	CLQCA_20-184	Y12_1b
Form1	O13	Complex	Complex	CLQCA_20-184	NPA03.1
Form1	P1	Complex	Complex	YPS615	YJM627
Form1	Q16	Complex	Complex	1560	CLQCA_20-184
Form1	S14	Complex	Complex	sigma	HN16
Form1	L1	Complex	Complex	NPA03.1	YJM627
Form1	J2	Complex	Complex	Y12_1b	YPS141
Form1	N2	Complex	Complex	EXF-7197	YPS141
Form1	A1	Complex	Complex	YPS141	YJM627
Form1	I1	Complex	Complex	CECT10109_1b	YJM627
Form1	B2	Complex	Complex	DBVPG1564	YPS141
Form1	I3	Complex	Complex	CECT10109_1b	DBVPG1564
Form1	I4	Monogenic	Monogenic	CECT10109_1b	UCD_09-448
Form1	J10	Oligogenic	Recessive Positive Epistasis	Y12_1b	CECT10109_1b
Form1	L3	Complex	Complex	NPA03.1	DBVPG1564
Form1	L5	Complex	Complex	NPA03.1	CLIB1071
Form1	L6	Complex	Complex	NPA03.1	WE372_1b
Form1	L9	Complex	Complex	NPA03.1	YJM434_1b
Form1	L11	Complex	Complex	NPA03.1	Y12_1b
Form1	D2	Complex	Complex	CLIB1071	YPS141
Form1	M1	Complex	Complex	HN16	YJM627
Form1	M11	Complex	Complex	HN16	Y12_1b
Form1	N1	Complex	Complex	EXF-7197	YJM627
Form1	N3	Complex	Complex	EXF-7197	DBVPG1564
Form1	N4	Complex	Complex	EXF-7197	UCD_09-448
Form1	N5	Complex	Complex	EXF-7197	CLIB1071
Form1	N6	Complex	Complex	EXF-7197	WE372_1b
Form1	N9	Complex	Complex	EXF-7197	YJM434_1b
Form1	N11	Complex	Complex	EXF-7197	Y12_1b
Form1	N12	Complex	Complex	EXF-7197	CLIB154_1b
Form1	E2	Complex	Complex	WE372_1b	YPS141
Form1	P3	Complex	Complex	YPS615	DBVPG1564
Form1	P6	Complex	Complex	YPS615	WE372_1b
Form1	P11	Complex	Complex	YPS615	Y12_1b
Form1	P12	Complex	Complex	YPS615	CLIB154_1b
Form1	Q17	Complex	Complex	1560	YPS615
Form1	R2	Complex	Complex	FY	YPS141
Form1	R4	Complex	Complex	FY	UCD_09-448
Form1	R5	Complex	Complex	FY	CLIB1071
Form1	E5	Complex	Complex	WE372_1b	CLIB1071
Form1	R7	Complex	Complex	FY	DBVPG1058
Form1	R13	Complex	Complex	FY	NPA03.1
Form1	R14	Complex	Complex	FY	HN16
Form1	R15	Complex	Complex	FY	EXF-7197
Form1	R16	Complex	Complex	FY	CLQCA_20-184
Form1	R17	Complex	Complex	FY	YPS615
Form1	S2	Complex	Complex	sigma	YPS141
Form1	F2	Complex	Complex	DBVPG1058	YPS141
Form1	S13	Complex	Complex	sigma	NPA03.1
Form1	S15	Complex	Complex	sigma	EXF-7197
Form1	S16	Oligogenic	Dominant Positive Epistasis	sigma	CLQCA_20-184
Form1	I2	Oligogenic	Enhancer	CECT10109_1b	YPS141
Form1	J9	Oligogenic	Recessive Positive Epistasis	Y12_1b	YJM434_1b
Form1	K1	Oligogenic	Enhancer	CLIB154_1b	YJM627
Form1	L10	Oligogenic	Enhancer	NPA03.1	CECT10109_1b
Form1	E1	Oligogenic	Recessive Positive Epistasis	WE372_1b	YJM627
Form1	C1	Complex	Complex	UCD_09-448	YJM627
Form1	L2	Complex	Complex	NPA03.1	YPS141
Form1	B1	Complex	Complex	DBVPG1564	YJM627
Form1	H1	Complex	Complex	YJM434_1b	YJM627
Form1	M13	Complex	Complex	HN16	NPA03.1
Form1	N13	Complex	Complex	EXF-7197	NPA03.1
Form1	Q13	Complex	Complex	1560	NPA03.1
Form1	S1	Complex	Complex	sigma	YJM627
Form1	G1	Complex	Complex	YJM421_b	YJM627
Form1	P16	Complex	Complex	YPS615	CLQCA_20-184
Form1	R18	Complex	Complex	FY	1560
Form1	S19	Complex	Complex	sigma	FY
Form1	E4	Complex	Complex	WE372_1b	UCD_09-448
Form1	M9	Complex	Complex	HN16	YJM434_1b
Form1	S6	Complex	Complex	sigma	WE372_1b
Form1	G6	Complex	Complex	YJM421_b	WE372_1b
Form1	J6	Complex	Complex	Y12_1b	WE372_1b
Form1	E3	Complex	Complex	WE372_1b	DBVPG1564
Form1	S5	Complex	Complex	sigma	CLIB1071
Form1	S9	Complex	Complex	sigma	YJM434_1b
Form1	S12	Complex	Complex	sigma	CLIB154_1b
Form1	H4	Complex	Complex	YJM434_1b	UCD_09-448
Form1	J4	Complex	Complex	Y12_1b	UCD_09-448
Form1	C3	Complex	Complex	UCD_09-448	DBVPG1564
Form1	D4	Complex	Complex	CLIB1071	UCD_09-448
Form1	Q3	Complex	Complex	1560	DBVPG1564
Form1	Q5	Complex	Complex	1560	CLIB1071
Form1	Q7	Complex	Complex	1560	DBVPG1058
Form1	Q9	Complex	Complex	1560	YJM434_1b
Form1	Q11	Complex	Complex	1560	Y12_1b
Form1	Q12	Complex	Complex	1560	CLIB154_1b
Form1	R11	Complex	Complex	FY	Y12_1b
Form1	F5	Complex	Complex	DBVPG1058	CLIB1071
Form1	G3	Complex	Complex	YJM421_b	DBVPG1564
Form1	H3	Complex	Complex	YJM434_1b	DBVPG1564
Form1	H5	Complex	Complex	YJM434_1b	CLIB1071
Form1	K3	Complex	Complex	CLIB154_1b	DBVPG1564
Form1	K5	Complex	Complex	CLIB154_1b	CLIB1071
Form1	K7	Complex	Complex	CLIB154_1b	DBVPG1058
Form1	K9	Complex	Complex	CLIB154_1b	YJM434_1b
Form1	K11	Complex	Complex	CLIB154_1b	Y12_1b
Form1	M3	Complex	Complex	NA	NA
Form1	M4	Complex	Complex	NA	NA
Form1	D3	Complex	Complex	CLIB1071	DBVPG1564
Form1	Q15	Complex	Complex	1560	EXF-7197
Form1	R12	Complex	Complex	FY	CLIB154_1b
Form1	S3	Complex	Complex	sigma	DBVPG1564
Form1	S4	Complex	Complex	sigma	UCD_09-448
Form1	S7	Complex	Complex	sigma	DBVPG1058
Form1	F3	Complex	Complex	DBVPG1058	DBVPG1564
Form2	I9	Monogenic	Monogenic	CECT10109_1b	YJM434_1b
Form2	P10	Complex	Complex	YPS615	CECT10109_1b
Form2	O14	Complex	Complex	CLQCA_20-184	HN16
Form2	R3	Complex	Complex	FY	DBVPG1564
Form2	M8	Complex	Complex	HN16	YJM421_b
Form2	I5	Monogenic	Monogenic	CECT10109_1b	CLIB1071
Form2	I6	Complex	Complex	CECT10109_1b	WE372_1b
Form2	I7	Complex	Complex	CECT10109_1b	DBVPG1058
Form2	I8	Oligogenic	Suppressor	CECT10109_1b	YJM421_b
Form2	K10	Complex	Complex	CLIB154_1b	CECT10109_1b
Form2	L8	NA	NA	NPA03.1	YJM421_b
Form2	M7	Complex	Complex	HN16	DBVPG1058
Form2	O8	Complex	Complex	CLQCA_20-184	YJM421_b
Form2	O12	Complex	Complex	CLQCA_20-184	CLIB154_1b
Form2	P8	Complex	Complex	YPS615	YJM421_b
Form2	Q10	NA	NA	1560	CECT10109_1b
Form2	S10	Complex	Complex	sigma	CECT10109_1b
Form2	N8	Oligogenic	Dominant Negative Epistasis	EXF-7197	YJM421_b
Form2	R10	Oligogenic	Enhancer	FY	CECT10109_1b
Form2	J8	Complex	Complex	Y12_1b	YJM421_b
Form2	K8	Complex	Complex	CLIB154_1b	YJM421_b
Form2	R8	Complex	Complex	FY	YJM421_b
Form2	S8	Complex	Complex	sigma	YJM421_b
Form2	L7	Complex	Complex	NPA03.1	DBVPG1058
Form2	F1	Complex	Complex	DBVPG1058	YJM627
Form2	F4	Complex	Complex	DBVPG1058	UCD_09-448
Form2	F6	Complex	Complex	DBVPG1058	WE372_1b
Form2	G7	Complex	Complex	YJM421_b	DBVPG1058
Form2	J7	Complex	Complex	Y12_1b	DBVPG1058
Form2	N7	Complex	Complex	EXF-7197	DBVPG1058
Form2	P7	Complex	Complex	YPS615	DBVPG1058
Form2	H8	Complex	Complex	YJM434_1b	YJM421_b
Form2	Q8	Complex	Complex	1560	YJM421_b
Form2	G4	Complex	Complex	YJM421_b	UCD_09-448
Form2	N10	Oligogenic	Recessive Positive Epistasis	EXF-7197	CECT10109_1b
Form2	Q1	Oligogenic	Enhancer	1560	YJM627
Form2	G2	Complex	Complex	YJM421_b	YPS141
Form2	M2	Complex	Complex	HN16	YPS141
Form2	Q2	Complex	Complex	1560	YPS141
Form2	H2	Complex	Complex	YJM434_1b	YPS141
Form2	P2	Complex	Complex	YPS615	YPS141
Form2	K6	Complex	Complex	CLIB154_1b	WE372_1b
Form2	P13	Complex	Complex	YPS615	NPA03.1
Form2	Q6	Complex	Complex	1560	WE372_1b
Form2	O2	Complex	Complex	CLQCA_20-184	YPS141
Form2	O6	Complex	Complex	CLQCA_20-184	WE372_1b
Form2	O7	Complex	Complex	CLQCA_20-184	DBVPG1058
Form2	O15	Complex	Complex	CLQCA_20-184	EXF-7197
Form2	P4	Complex	Complex	YPS615	UCD_09-448
Form2	P15	Complex	Complex	YPS615	EXF-7197
Form2	C2	Complex	Complex	UCD_09-448	YPS141
Form2	N14	Complex	Complex	EXF-7197	HN16
Form2	P9	Complex	Complex	YPS615	YJM434_1b
Form2	Q4	Complex	Complex	1560	UCD_09-448
Form2	R9	Complex	Complex	FY	YJM434_1b
Form2	S11	Complex	Complex	sigma	Y12_1b
Form2	M5	Complex	Complex	HN16	CLIB1071
Form2	R6	Complex	Complex	FY	WE372_1b
Form2	P5	Complex	Complex	YPS615	CLIB1071
Form2	P14	Complex	Complex	YPS615	HN16
Form2	G5	Complex	Complex	YJM421_b	CLIB1071
Form2	D1	Complex	Complex	CLIB1071	YJM627
Form2	O5	Complex	Complex	CLQCA_20-184	CLIB1071
Form2	O10	Oligogenic	Enhancer	CLQCA_20-184	CECT10109_1b
Form2	S17	Complex	Complex	sigma	YPS615
Form2	H6	Complex	Complex	YJM434_1b	WE372_1b
Form2	H7	Complex	Complex	YJM434_1b	DBVPG1058
Form2	J1	Complex	Complex	Y12_1b	YJM627
Form2	J3	Complex	Complex	Y12_1b	DBVPG1564
Form2	J5	Complex	Complex	Y12_1b	CLIB1071
Form2	K2	Complex	Complex	CLIB154_1b	YPS141
Form2	K4	Complex	Complex	CLIB154_1b	UCD_09-448
Form2	L12	Complex	Complex	NPA03.1	CLIB154_1b
Form2	O1	Complex	Complex	CLQCA_20-184	YJM627
Form2	O4	Complex	Complex	CLQCA_20-184	UCD_09-448
Form2	Q14	Complex	Complex	1560	HN16
Form2	R1	Complex	Complex	FY	YJM627
Form2	S18	Complex	Complex	sigma	1560
Form2	L4	Complex	Complex	NPA03.1	UCD_09-448
Form2	M6	Complex	Complex	HN16	WE372_1b
Form2	M10	NA	NA	HN16	CECT10109_1b
Form2	M12	Complex	Complex	HN16	CLIB154_1b
Form2	O3	Complex	Complex	CLQCA_20-184	DBVPG1564
Form2	O9	Complex	Complex	CLQCA_20-184	YJM434_1b
Form2	O11	Complex	Complex	CLQCA_20-184	Y12_1b
Form2	O13	Complex	Complex	CLQCA_20-184	NPA03.1
Form2	P1	Complex	Complex	YPS615	YJM627
Form2	Q16	Complex	Complex	1560	CLQCA_20-184
Form2	S14	Complex	Complex	sigma	HN16
Form2	L1	Complex	Complex	NPA03.1	YJM627
Form2	J2	Complex	Complex	Y12_1b	YPS141
Form2	N2	Complex	Complex	EXF-7197	YPS141
Form2	A1	Complex	Complex	YPS141	YJM627
Form2	I1	Oligogenic	Suppressor	CECT10109_1b	YJM627
Form2	B2	Complex	Complex	DBVPG1564	YPS141
Form2	I3	Complex	Complex	CECT10109_1b	DBVPG1564
Form2	I4	Monogenic	Monogenic	CECT10109_1b	UCD_09-448
Form2	J10	Oligogenic	Recessive Positive Epistasis	Y12_1b	CECT10109_1b
Form2	L3	Complex	Complex	NPA03.1	DBVPG1564
Form2	L5	Complex	Complex	NPA03.1	CLIB1071
Form2	L6	Complex	Complex	NPA03.1	WE372_1b
Form2	L9	Complex	Complex	NPA03.1	YJM434_1b
Form2	L11	Complex	Complex	NPA03.1	Y12_1b
Form2	D2	Complex	Complex	CLIB1071	YPS141
Form2	M1	Complex	Complex	HN16	YJM627
Form2	M11	Complex	Complex	HN16	Y12_1b
Form2	N1	Complex	Complex	EXF-7197	YJM627
Form2	N3	Complex	Complex	EXF-7197	DBVPG1564
Form2	N4	Complex	Complex	EXF-7197	UCD_09-448
Form2	N5	Complex	Complex	EXF-7197	CLIB1071
Form2	N6	Complex	Complex	EXF-7197	WE372_1b
Form2	N9	Complex	Complex	EXF-7197	YJM434_1b
Form2	N11	Complex	Complex	EXF-7197	Y12_1b
Form2	N12	Complex	Complex	EXF-7197	CLIB154_1b
Form2	E2	Complex	Complex	WE372_1b	YPS141
Form2	P3	Complex	Complex	YPS615	DBVPG1564
Form2	P6	Complex	Complex	YPS615	WE372_1b
Form2	P11	Complex	Complex	YPS615	Y12_1b
Form2	P12	Complex	Complex	YPS615	CLIB154_1b
Form2	Q17	Complex	Complex	1560	YPS615
Form2	R2	Complex	Complex	FY	YPS141
Form2	R4	Complex	Complex	FY	UCD_09-448
Form2	R5	Complex	Complex	FY	CLIB1071
Form2	E5	Complex	Complex	WE372_1b	CLIB1071
Form2	R7	Complex	Complex	FY	DBVPG1058
Form2	R13	Complex	Complex	FY	NPA03.1
Form2	R14	Complex	Complex	FY	HN16
Form2	R15	Complex	Complex	FY	EXF-7197
Form2	R16	Complex	Complex	FY	CLQCA_20-184
Form2	R17	Complex	Complex	FY	YPS615
Form2	S2	Complex	Complex	sigma	YPS141
Form2	F2	Complex	Complex	DBVPG1058	YPS141
Form2	S13	Complex	Complex	sigma	NPA03.1
Form2	S15	Complex	Complex	sigma	EXF-7197
Form2	S16	Complex	Complex	sigma	CLQCA_20-184
Form2	I2	Monogenic	Monogenic	CECT10109_1b	YPS141
Form2	J9	Complex	Complex	Y12_1b	YJM434_1b
Form2	K1	Complex	Complex	CLIB154_1b	YJM627
Form2	L10	Complex	Complex	NPA03.1	CECT10109_1b
Form2	E1	Complex	Complex	WE372_1b	YJM627
Form2	C1	Oligogenic	Enhancer	UCD_09-448	YJM627
Form2	L2	Oligogenic	Suppressor	NPA03.1	YPS141
Form2	B1	Complex	Complex	DBVPG1564	YJM627
Form2	H1	Complex	Complex	YJM434_1b	YJM627
Form2	M13	Complex	Complex	HN16	NPA03.1
Form2	N13	Complex	Complex	EXF-7197	NPA03.1
Form2	Q13	Complex	Complex	1560	NPA03.1
Form2	S1	Complex	Complex	sigma	YJM627
Form2	G1	Complex	Complex	YJM421_b	YJM627
Form2	P16	Complex	Complex	YPS615	CLQCA_20-184
Form2	R18	Complex	Complex	FY	1560
Form2	S19	Complex	Complex	sigma	FY
Form2	E4	Complex	Complex	WE372_1b	UCD_09-448
Form2	M9	Complex	Complex	HN16	YJM434_1b
Form2	S6	Complex	Complex	sigma	WE372_1b
Form2	G6	Complex	Complex	YJM421_b	WE372_1b
Form2	J6	Complex	Complex	Y12_1b	WE372_1b
Form2	E3	Complex	Complex	WE372_1b	DBVPG1564
Form2	S5	Complex	Complex	sigma	CLIB1071
Form2	S9	Complex	Complex	sigma	YJM434_1b
Form2	S12	Complex	Complex	sigma	CLIB154_1b
Form2	H4	Complex	Complex	YJM434_1b	UCD_09-448
Form2	J4	Complex	Complex	Y12_1b	UCD_09-448
Form2	C3	Complex	Complex	UCD_09-448	DBVPG1564
Form2	D4	NA	NA	CLIB1071	UCD_09-448
Form2	Q3	Complex	Complex	1560	DBVPG1564
Form2	Q5	Complex	Complex	1560	CLIB1071
Form2	Q7	Complex	Complex	1560	DBVPG1058
Form2	Q9	Complex	Complex	1560	YJM434_1b
Form2	Q11	Complex	Complex	1560	Y12_1b
Form2	Q12	Complex	Complex	1560	CLIB154_1b
Form2	R11	Complex	Complex	FY	Y12_1b
Form2	F5	Complex	Complex	DBVPG1058	CLIB1071
Form2	G3	Complex	Complex	YJM421_b	DBVPG1564
Form2	H3	Complex	Complex	YJM434_1b	DBVPG1564
Form2	H5	Complex	Complex	YJM434_1b	CLIB1071
Form2	K3	Complex	Complex	CLIB154_1b	DBVPG1564
Form2	K5	Complex	Complex	CLIB154_1b	CLIB1071
Form2	K7	Complex	Complex	CLIB154_1b	DBVPG1058
Form2	K9	Complex	Complex	CLIB154_1b	YJM434_1b
Form2	K11	Complex	Complex	CLIB154_1b	Y12_1b
Form2	M3	Complex	Complex	NA	NA
Form2	M4	Complex	Complex	NA	NA
Form2	D3	Complex	Complex	CLIB1071	DBVPG1564
Form2	Q15	Complex	Complex	1560	EXF-7197
Form2	R12	Complex	Complex	FY	CLIB154_1b
Form2	S3	Complex	Complex	sigma	DBVPG1564
Form2	S4	Complex	Complex	sigma	UCD_09-448
Form2	S7	Complex	Complex	sigma	DBVPG1058
Form2	F3	Complex	Complex	DBVPG1058	DBVPG1564
Gal001	I9	Complex	Complex	CECT10109_1b	YJM434_1b
Gal001	P10	Complex	Complex	YPS615	CECT10109_1b
Gal001	O14	Complex	Complex	CLQCA_20-184	HN16
Gal001	R3	Complex	Complex	FY	DBVPG1564
Gal001	M8	Complex	Complex	HN16	YJM421_b
Gal001	I5	Complex	Complex	CECT10109_1b	CLIB1071
Gal001	I6	Complex	Complex	CECT10109_1b	WE372_1b
Gal001	I7	Complex	Complex	CECT10109_1b	DBVPG1058
Gal001	I8	NA	NA	CECT10109_1b	YJM421_b
Gal001	K10	Complex	Complex	CLIB154_1b	CECT10109_1b
Gal001	L8	Oligogenic	Dominant Negative Epistasis	NPA03.1	YJM421_b
Gal001	M7	Oligogenic	Recessive Positive Epistasis	HN16	DBVPG1058
Gal001	O8	NA	NA	CLQCA_20-184	YJM421_b
Gal001	O12	Complex	Complex	CLQCA_20-184	CLIB154_1b
Gal001	P8	Oligogenic	Dominant Negative Epistasis	YPS615	YJM421_b
Gal001	Q10	Complex	Complex	1560	CECT10109_1b
Gal001	S10	Complex	Complex	sigma	CECT10109_1b
Gal001	N8	Oligogenic	Dominant Negative Epistasis	EXF-7197	YJM421_b
Gal001	R10	Complex	Complex	FY	CECT10109_1b
Gal001	J8	Oligogenic	Dominant Negative Epistasis	Y12_1b	YJM421_b
Gal001	K8	Oligogenic	Dominant Negative Epistasis	CLIB154_1b	YJM421_b
Gal001	R8	Oligogenic	Dominant Negative Epistasis	FY	YJM421_b
Gal001	S8	Oligogenic	Dominant Negative Epistasis	sigma	YJM421_b
Gal001	L7	Complex	Complex	NPA03.1	DBVPG1058
Gal001	F1	NA	NA	DBVPG1058	YJM627
Gal001	F4	Complex	Complex	DBVPG1058	UCD_09-448
Gal001	F6	Complex	Complex	DBVPG1058	WE372_1b
Gal001	G7	Complex	Complex	YJM421_b	DBVPG1058
Gal001	J7	Complex	Complex	Y12_1b	DBVPG1058
Gal001	N7	Complex	Complex	EXF-7197	DBVPG1058
Gal001	P7	Complex	Complex	YPS615	DBVPG1058
Gal001	H8	Complex	Complex	YJM434_1b	YJM421_b
Gal001	Q8	Complex	Complex	1560	YJM421_b
Gal001	G4	Complex	Complex	YJM421_b	UCD_09-448
Gal001	N10	Complex	Complex	EXF-7197	CECT10109_1b
Gal001	Q1	Complex	Complex	1560	YJM627
Gal001	G2	Complex	Complex	YJM421_b	YPS141
Gal001	M2	Complex	Complex	HN16	YPS141
Gal001	Q2	Complex	Complex	1560	YPS141
Gal001	H2	Complex	Complex	YJM434_1b	YPS141
Gal001	P2	Complex	Complex	YPS615	YPS141
Gal001	K6	Complex	Complex	CLIB154_1b	WE372_1b
Gal001	P13	Complex	Complex	YPS615	NPA03.1
Gal001	Q6	Complex	Complex	1560	WE372_1b
Gal001	O2	Complex	Complex	CLQCA_20-184	YPS141
Gal001	O6	Complex	Complex	CLQCA_20-184	WE372_1b
Gal001	O7	Complex	Complex	CLQCA_20-184	DBVPG1058
Gal001	O15	Complex	Complex	CLQCA_20-184	EXF-7197
Gal001	P4	Complex	Complex	YPS615	UCD_09-448
Gal001	P15	Complex	Complex	YPS615	EXF-7197
Gal001	C2	Complex	Complex	UCD_09-448	YPS141
Gal001	N14	Oligogenic	3:1 both parents over	EXF-7197	HN16
Gal001	P9	Complex	Complex	YPS615	YJM434_1b
Gal001	Q4	Complex	Complex	1560	UCD_09-448
Gal001	R9	Complex	Complex	FY	YJM434_1b
Gal001	S11	Complex	Complex	sigma	Y12_1b
Gal001	M5	Complex	Complex	HN16	CLIB1071
Gal001	R6	Complex	Complex	FY	WE372_1b
Gal001	P5	Complex	Complex	YPS615	CLIB1071
Gal001	P14	Oligogenic	Dominant Negative Epistasis	YPS615	HN16
Gal001	G5	Complex	Complex	YJM421_b	CLIB1071
Gal001	D1	Complex	Complex	CLIB1071	YJM627
Gal001	O5	Complex	Complex	CLQCA_20-184	CLIB1071
Gal001	O10	Complex	Complex	CLQCA_20-184	CECT10109_1b
Gal001	S17	Complex	Complex	sigma	YPS615
Gal001	H6	Complex	Complex	YJM434_1b	WE372_1b
Gal001	H7	Complex	Complex	YJM434_1b	DBVPG1058
Gal001	J1	Complex	Complex	Y12_1b	YJM627
Gal001	J3	Complex	Complex	Y12_1b	DBVPG1564
Gal001	J5	Complex	Complex	Y12_1b	CLIB1071
Gal001	K2	Complex	Complex	CLIB154_1b	YPS141
Gal001	K4	Complex	Complex	CLIB154_1b	UCD_09-448
Gal001	L12	Complex	Complex	NPA03.1	CLIB154_1b
Gal001	O1	Complex	Complex	CLQCA_20-184	YJM627
Gal001	O4	Complex	Complex	CLQCA_20-184	UCD_09-448
Gal001	Q14	Complex	Complex	1560	HN16
Gal001	R1	Oligogenic	Recessive Positive Epistasis	FY	YJM627
Gal001	S18	Complex	Complex	sigma	1560
Gal001	L4	Complex	Complex	NPA03.1	UCD_09-448
Gal001	M6	Complex	Complex	HN16	WE372_1b
Gal001	M10	Complex	Complex	HN16	CECT10109_1b
Gal001	M12	Complex	Complex	HN16	CLIB154_1b
Gal001	O3	Complex	Complex	CLQCA_20-184	DBVPG1564
Gal001	O9	Complex	Complex	CLQCA_20-184	YJM434_1b
Gal001	O11	Complex	Complex	CLQCA_20-184	Y12_1b
Gal001	O13	Complex	Complex	CLQCA_20-184	NPA03.1
Gal001	P1	Complex	Complex	YPS615	YJM627
Gal001	Q16	Complex	Complex	1560	CLQCA_20-184
Gal001	S14	Complex	Complex	sigma	HN16
Gal001	L1	Complex	Complex	NPA03.1	YJM627
Gal001	J2	Complex	Complex	Y12_1b	YPS141
Gal001	N2	Complex	Complex	EXF-7197	YPS141
Gal001	A1	Complex	Complex	YPS141	YJM627
Gal001	I1	Complex	Complex	CECT10109_1b	YJM627
Gal001	B2	Complex	Complex	DBVPG1564	YPS141
Gal001	I3	Complex	Complex	CECT10109_1b	DBVPG1564
Gal001	I4	Complex	Complex	CECT10109_1b	UCD_09-448
Gal001	J10	Complex	Complex	Y12_1b	CECT10109_1b
Gal001	L3	Complex	Complex	NPA03.1	DBVPG1564
Gal001	L5	Complex	Complex	NPA03.1	CLIB1071
Gal001	L6	Complex	Complex	NPA03.1	WE372_1b
Gal001	L9	Complex	Complex	NPA03.1	YJM434_1b
Gal001	L11	Complex	Complex	NPA03.1	Y12_1b
Gal001	D2	Complex	Complex	CLIB1071	YPS141
Gal001	M1	Complex	Complex	HN16	YJM627
Gal001	M11	Complex	Complex	HN16	Y12_1b
Gal001	N1	Complex	Complex	EXF-7197	YJM627
Gal001	N3	Complex	Complex	EXF-7197	DBVPG1564
Gal001	N4	Complex	Complex	EXF-7197	UCD_09-448
Gal001	N5	Complex	Complex	EXF-7197	CLIB1071
Gal001	N6	Complex	Complex	EXF-7197	WE372_1b
Gal001	N9	Complex	Complex	EXF-7197	YJM434_1b
Gal001	N11	Complex	Complex	EXF-7197	Y12_1b
Gal001	N12	Complex	Complex	EXF-7197	CLIB154_1b
Gal001	E2	Complex	Complex	WE372_1b	YPS141
Gal001	P3	Complex	Complex	YPS615	DBVPG1564
Gal001	P6	Complex	Complex	YPS615	WE372_1b
Gal001	P11	Complex	Complex	YPS615	Y12_1b
Gal001	P12	Complex	Complex	YPS615	CLIB154_1b
Gal001	Q17	Complex	Complex	1560	YPS615
Gal001	R2	Complex	Complex	FY	YPS141
Gal001	R4	Complex	Complex	FY	UCD_09-448
Gal001	R5	Complex	Complex	FY	CLIB1071
Gal001	E5	Complex	Complex	WE372_1b	CLIB1071
Gal001	R7	Complex	Complex	FY	DBVPG1058
Gal001	R13	Complex	Complex	FY	NPA03.1
Gal001	R14	Complex	Complex	FY	HN16
Gal001	R15	Complex	Complex	FY	EXF-7197
Gal001	R16	Complex	Complex	FY	CLQCA_20-184
Gal001	R17	Complex	Complex	FY	YPS615
Gal001	S2	Complex	Complex	sigma	YPS141
Gal001	F2	Complex	Complex	DBVPG1058	YPS141
Gal001	S13	Complex	Complex	sigma	NPA03.1
Gal001	S15	Complex	Complex	sigma	EXF-7197
Gal001	S16	Complex	Complex	sigma	CLQCA_20-184
Gal001	I2	Complex	Complex	CECT10109_1b	YPS141
Gal001	J9	Complex	Complex	Y12_1b	YJM434_1b
Gal001	K1	Complex	Complex	CLIB154_1b	YJM627
Gal001	L10	Complex	Complex	NPA03.1	CECT10109_1b
Gal001	E1	Complex	Complex	WE372_1b	YJM627
Gal001	C1	Complex	Complex	UCD_09-448	YJM627
Gal001	L2	Complex	Complex	NPA03.1	YPS141
Gal001	B1	Complex	Complex	DBVPG1564	YJM627
Gal001	H1	Complex	Complex	YJM434_1b	YJM627
Gal001	M13	Complex	Complex	HN16	NPA03.1
Gal001	N13	Complex	Complex	EXF-7197	NPA03.1
Gal001	Q13	Complex	Complex	1560	NPA03.1
Gal001	S1	Complex	Complex	sigma	YJM627
Gal001	G1	Complex	Complex	YJM421_b	YJM627
Gal001	P16	Complex	Complex	YPS615	CLQCA_20-184
Gal001	R18	Complex	Complex	FY	1560
Gal001	S19	NA	NA	sigma	FY
Gal001	E4	Complex	Complex	WE372_1b	UCD_09-448
Gal001	M9	Complex	Complex	HN16	YJM434_1b
Gal001	S6	Complex	Complex	sigma	WE372_1b
Gal001	G6	Complex	Complex	YJM421_b	WE372_1b
Gal001	J6	Complex	Complex	Y12_1b	WE372_1b
Gal001	E3	Complex	Complex	WE372_1b	DBVPG1564
Gal001	S5	Complex	Complex	sigma	CLIB1071
Gal001	S9	Complex	Complex	sigma	YJM434_1b
Gal001	S12	Complex	Complex	sigma	CLIB154_1b
Gal001	H4	Complex	Complex	YJM434_1b	UCD_09-448
Gal001	J4	Complex	Complex	Y12_1b	UCD_09-448
Gal001	C3	Complex	Complex	UCD_09-448	DBVPG1564
Gal001	D4	Complex	Complex	CLIB1071	UCD_09-448
Gal001	Q3	Complex	Complex	1560	DBVPG1564
Gal001	Q5	Complex	Complex	1560	CLIB1071
Gal001	Q7	Complex	Complex	1560	DBVPG1058
Gal001	Q9	Complex	Complex	1560	YJM434_1b
Gal001	Q11	Complex	Complex	1560	Y12_1b
Gal001	Q12	Complex	Complex	1560	CLIB154_1b
Gal001	R11	Complex	Complex	FY	Y12_1b
Gal001	F5	Complex	Complex	DBVPG1058	CLIB1071
Gal001	G3	Complex	Complex	YJM421_b	DBVPG1564
Gal001	H3	Complex	Complex	YJM434_1b	DBVPG1564
Gal001	H5	Complex	Complex	YJM434_1b	CLIB1071
Gal001	K3	Complex	Complex	CLIB154_1b	DBVPG1564
Gal001	K5	Complex	Complex	CLIB154_1b	CLIB1071
Gal001	K7	Complex	Complex	CLIB154_1b	DBVPG1058
Gal001	K9	Complex	Complex	CLIB154_1b	YJM434_1b
Gal001	K11	Complex	Complex	CLIB154_1b	Y12_1b
Gal001	M3	Complex	Complex	NA	NA
Gal001	M4	Complex	Complex	NA	NA
Gal001	D3	Complex	Complex	CLIB1071	DBVPG1564
Gal001	Q15	Complex	Complex	1560	EXF-7197
Gal001	R12	Complex	Complex	FY	CLIB154_1b
Gal001	S3	Complex	Complex	sigma	DBVPG1564
Gal001	S4	Complex	Complex	sigma	UCD_09-448
Gal001	S7	Complex	Complex	sigma	DBVPG1058
Gal001	F3	Complex	Complex	DBVPG1058	DBVPG1564
Gal10	I9	Complex	Complex	CECT10109_1b	YJM434_1b
Gal10	P10	Complex	Complex	YPS615	CECT10109_1b
Gal10	O14	Complex	Complex	CLQCA_20-184	HN16
Gal10	R3	Complex	Complex	FY	DBVPG1564
Gal10	M8	Complex	Complex	HN16	YJM421_b
Gal10	I5	Complex	Complex	CECT10109_1b	CLIB1071
Gal10	I6	Complex	Complex	CECT10109_1b	WE372_1b
Gal10	I7	Complex	Complex	CECT10109_1b	DBVPG1058
Gal10	I8	Complex	Complex	CECT10109_1b	YJM421_b
Gal10	K10	Complex	Complex	CLIB154_1b	CECT10109_1b
Gal10	L8	Oligogenic	Dominant Positive Epistasis	NPA03.1	YJM421_b
Gal10	M7	Oligogenic	Recessive Positive Epistasis	HN16	DBVPG1058
Gal10	O8	Oligogenic	Recessive Positive Epistasis	CLQCA_20-184	YJM421_b
Gal10	O12	Complex	Complex	CLQCA_20-184	CLIB154_1b
Gal10	P8	Oligogenic	Recessive Positive Epistasis	YPS615	YJM421_b
Gal10	Q10	Complex	Complex	1560	CECT10109_1b
Gal10	S10	Complex	Complex	sigma	CECT10109_1b
Gal10	N8	NA	NA	EXF-7197	YJM421_b
Gal10	R10	Complex	Complex	FY	CECT10109_1b
Gal10	J8	NA	NA	Y12_1b	YJM421_b
Gal10	K8	Oligogenic	Recessive Positive Epistasis	CLIB154_1b	YJM421_b
Gal10	R8	Complex	Complex	FY	YJM421_b
Gal10	S8	Complex	Complex	sigma	YJM421_b
Gal10	L7	Oligogenic	Recessive Positive Epistasis	NPA03.1	DBVPG1058
Gal10	F1	Oligogenic	Dominant Positive Epistasis	DBVPG1058	YJM627
Gal10	F4	Complex	Complex	DBVPG1058	UCD_09-448
Gal10	F6	Complex	Complex	DBVPG1058	WE372_1b
Gal10	G7	Complex	Complex	YJM421_b	DBVPG1058
Gal10	J7	Complex	Complex	Y12_1b	DBVPG1058
Gal10	N7	Complex	Complex	EXF-7197	DBVPG1058
Gal10	P7	Complex	Complex	YPS615	DBVPG1058
Gal10	H8	Complex	Complex	YJM434_1b	YJM421_b
Gal10	Q8	Oligogenic	Enhancer	1560	YJM421_b
Gal10	G4	NA	NA	YJM421_b	UCD_09-448
Gal10	N10	Complex	Complex	EXF-7197	CECT10109_1b
Gal10	Q1	Monogenic	Monogenic	1560	YJM627
Gal10	G2	Complex	Complex	YJM421_b	YPS141
Gal10	M2	Complex	Complex	HN16	YPS141
Gal10	Q2	Complex	Complex	1560	YPS141
Gal10	H2	Complex	Complex	YJM434_1b	YPS141
Gal10	P2	Complex	Complex	YPS615	YPS141
Gal10	K6	Complex	Complex	CLIB154_1b	WE372_1b
Gal10	P13	Monogenic	Monogenic	YPS615	NPA03.1
Gal10	Q6	Complex	Complex	1560	WE372_1b
Gal10	O2	Complex	Complex	CLQCA_20-184	YPS141
Gal10	O6	Complex	Complex	CLQCA_20-184	WE372_1b
Gal10	O7	Complex	Complex	CLQCA_20-184	DBVPG1058
Gal10	O15	Complex	Complex	CLQCA_20-184	EXF-7197
Gal10	P4	Complex	Complex	YPS615	UCD_09-448
Gal10	P15	Complex	Complex	YPS615	EXF-7197
Gal10	C2	Complex	Complex	UCD_09-448	YPS141
Gal10	N14	Complex	Complex	EXF-7197	HN16
Gal10	P9	Complex	Complex	YPS615	YJM434_1b
Gal10	Q4	Complex	Complex	1560	UCD_09-448
Gal10	R9	Complex	Complex	FY	YJM434_1b
Gal10	S11	Complex	Complex	sigma	Y12_1b
Gal10	M5	Complex	Complex	HN16	CLIB1071
Gal10	R6	Complex	Complex	FY	WE372_1b
Gal10	P5	Complex	Complex	YPS615	CLIB1071
Gal10	P14	Complex	Complex	YPS615	HN16
Gal10	G5	Complex	Complex	YJM421_b	CLIB1071
Gal10	D1	Monogenic	Monogenic	CLIB1071	YJM627
Gal10	O5	Complex	Complex	CLQCA_20-184	CLIB1071
Gal10	O10	Complex	Complex	CLQCA_20-184	CECT10109_1b
Gal10	S17	Complex	Complex	sigma	YPS615
Gal10	H6	Complex	Complex	YJM434_1b	WE372_1b
Gal10	H7	Complex	Complex	YJM434_1b	DBVPG1058
Gal10	J1	Monogenic	Monogenic	Y12_1b	YJM627
Gal10	J3	Complex	Complex	Y12_1b	DBVPG1564
Gal10	J5	Complex	Complex	Y12_1b	CLIB1071
Gal10	K2	Complex	Complex	CLIB154_1b	YPS141
Gal10	K4	Complex	Complex	CLIB154_1b	UCD_09-448
Gal10	L12	Monogenic	Monogenic	NPA03.1	CLIB154_1b
Gal10	O1	Monogenic	Monogenic	CLQCA_20-184	YJM627
Gal10	O4	Complex	Complex	CLQCA_20-184	UCD_09-448
Gal10	Q14	Complex	Complex	1560	HN16
Gal10	R1	Monogenic	Monogenic	FY	YJM627
Gal10	S18	Complex	Complex	sigma	1560
Gal10	L4	Monogenic	Monogenic	NPA03.1	UCD_09-448
Gal10	M6	Complex	Complex	HN16	WE372_1b
Gal10	M10	Complex	Complex	HN16	CECT10109_1b
Gal10	M12	Complex	Complex	HN16	CLIB154_1b
Gal10	O3	Complex	Complex	CLQCA_20-184	DBVPG1564
Gal10	O9	Complex	Complex	CLQCA_20-184	YJM434_1b
Gal10	O11	Complex	Complex	CLQCA_20-184	Y12_1b
Gal10	O13	Monogenic	Monogenic	CLQCA_20-184	NPA03.1
Gal10	P1	Monogenic	Monogenic	YPS615	YJM627
Gal10	Q16	Complex	Complex	1560	CLQCA_20-184
Gal10	S14	Complex	Complex	sigma	HN16
Gal10	L1	NA	NA	NPA03.1	YJM627
Gal10	J2	Complex	Complex	Y12_1b	YPS141
Gal10	N2	Complex	Complex	EXF-7197	YPS141
Gal10	A1	Monogenic	Monogenic	YPS141	YJM627
Gal10	I1	Monogenic	Monogenic	CECT10109_1b	YJM627
Gal10	B2	Complex	Complex	DBVPG1564	YPS141
Gal10	I3	Complex	Complex	CECT10109_1b	DBVPG1564
Gal10	I4	Complex	Complex	CECT10109_1b	UCD_09-448
Gal10	J10	Complex	Complex	Y12_1b	CECT10109_1b
Gal10	L3	Monogenic	Monogenic	NPA03.1	DBVPG1564
Gal10	L5	Monogenic	Monogenic	NPA03.1	CLIB1071
Gal10	L6	Monogenic	Monogenic	NPA03.1	WE372_1b
Gal10	L9	Monogenic	Monogenic	NPA03.1	YJM434_1b
Gal10	L11	Monogenic	Monogenic	NPA03.1	Y12_1b
Gal10	D2	Complex	Complex	CLIB1071	YPS141
Gal10	M1	Monogenic	Monogenic	HN16	YJM627
Gal10	M11	Complex	Complex	HN16	Y12_1b
Gal10	N1	Monogenic	Monogenic	EXF-7197	YJM627
Gal10	N3	Complex	Complex	EXF-7197	DBVPG1564
Gal10	N4	Complex	Complex	EXF-7197	UCD_09-448
Gal10	N5	Complex	Complex	EXF-7197	CLIB1071
Gal10	N6	Complex	Complex	EXF-7197	WE372_1b
Gal10	N9	NA	NA	EXF-7197	YJM434_1b
Gal10	N11	Complex	Complex	EXF-7197	Y12_1b
Gal10	N12	Complex	Complex	EXF-7197	CLIB154_1b
Gal10	E2	Complex	Complex	WE372_1b	YPS141
Gal10	P3	Complex	Complex	YPS615	DBVPG1564
Gal10	P6	Complex	Complex	YPS615	WE372_1b
Gal10	P11	Complex	Complex	YPS615	Y12_1b
Gal10	P12	Complex	Complex	YPS615	CLIB154_1b
Gal10	Q17	Complex	Complex	1560	YPS615
Gal10	R2	Complex	Complex	FY	YPS141
Gal10	R4	Complex	Complex	FY	UCD_09-448
Gal10	R5	Complex	Complex	FY	CLIB1071
Gal10	E5	Complex	Complex	WE372_1b	CLIB1071
Gal10	R7	Complex	Complex	FY	DBVPG1058
Gal10	R13	Monogenic	Monogenic	FY	NPA03.1
Gal10	R14	Complex	Complex	FY	HN16
Gal10	R15	Complex	Complex	FY	EXF-7197
Gal10	R16	Complex	Complex	FY	CLQCA_20-184
Gal10	R17	Complex	Complex	FY	YPS615
Gal10	S2	Complex	Complex	sigma	YPS141
Gal10	F2	Complex	Complex	DBVPG1058	YPS141
Gal10	S13	Monogenic	Monogenic	sigma	NPA03.1
Gal10	S15	Complex	Complex	sigma	EXF-7197
Gal10	S16	Complex	Complex	sigma	CLQCA_20-184
Gal10	I2	Complex	Complex	CECT10109_1b	YPS141
Gal10	J9	Complex	Complex	Y12_1b	YJM434_1b
Gal10	K1	Monogenic	Monogenic	CLIB154_1b	YJM627
Gal10	L10	Monogenic	Monogenic	NPA03.1	CECT10109_1b
Gal10	E1	Monogenic	Monogenic	WE372_1b	YJM627
Gal10	C1	Monogenic	Monogenic	UCD_09-448	YJM627
Gal10	L2	Monogenic	Monogenic	NPA03.1	YPS141
Gal10	B1	Monogenic	Monogenic	DBVPG1564	YJM627
Gal10	H1	Monogenic	Monogenic	YJM434_1b	YJM627
Gal10	M13	Monogenic	Monogenic	HN16	NPA03.1
Gal10	N13	Monogenic	Monogenic	EXF-7197	NPA03.1
Gal10	Q13	Monogenic	Monogenic	1560	NPA03.1
Gal10	S1	Monogenic	Monogenic	sigma	YJM627
Gal10	G1	Complex	Complex	YJM421_b	YJM627
Gal10	P16	Complex	Complex	YPS615	CLQCA_20-184
Gal10	R18	Complex	Complex	FY	1560
Gal10	S19	Complex	Complex	sigma	FY
Gal10	E4	Complex	Complex	WE372_1b	UCD_09-448
Gal10	M9	NA	NA	HN16	YJM434_1b
Gal10	S6	Complex	Complex	sigma	WE372_1b
Gal10	G6	Complex	Complex	YJM421_b	WE372_1b
Gal10	J6	Complex	Complex	Y12_1b	WE372_1b
Gal10	E3	Complex	Complex	WE372_1b	DBVPG1564
Gal10	S5	Complex	Complex	sigma	CLIB1071
Gal10	S9	Complex	Complex	sigma	YJM434_1b
Gal10	S12	Complex	Complex	sigma	CLIB154_1b
Gal10	H4	Complex	Complex	YJM434_1b	UCD_09-448
Gal10	J4	Complex	Complex	Y12_1b	UCD_09-448
Gal10	C3	Complex	Complex	UCD_09-448	DBVPG1564
Gal10	D4	Complex	Complex	CLIB1071	UCD_09-448
Gal10	Q3	Complex	Complex	1560	DBVPG1564
Gal10	Q5	Complex	Complex	1560	CLIB1071
Gal10	Q7	Complex	Complex	1560	DBVPG1058
Gal10	Q9	Complex	Complex	1560	YJM434_1b
Gal10	Q11	Complex	Complex	1560	Y12_1b
Gal10	Q12	Complex	Complex	1560	CLIB154_1b
Gal10	R11	Complex	Complex	FY	Y12_1b
Gal10	F5	Complex	Complex	DBVPG1058	CLIB1071
Gal10	G3	Complex	Complex	YJM421_b	DBVPG1564
Gal10	H3	Complex	Complex	YJM434_1b	DBVPG1564
Gal10	H5	Complex	Complex	YJM434_1b	CLIB1071
Gal10	K3	Complex	Complex	CLIB154_1b	DBVPG1564
Gal10	K5	Complex	Complex	CLIB154_1b	CLIB1071
Gal10	K7	Complex	Complex	CLIB154_1b	DBVPG1058
Gal10	K9	Complex	Complex	CLIB154_1b	YJM434_1b
Gal10	K11	Complex	Complex	CLIB154_1b	Y12_1b
Gal10	M3	Complex	Complex	NA	NA
Gal10	M4	Complex	Complex	NA	NA
Gal10	D3	Complex	Complex	CLIB1071	DBVPG1564
Gal10	Q15	Complex	Complex	1560	EXF-7197
Gal10	R12	Complex	Complex	FY	CLIB154_1b
Gal10	S3	Complex	Complex	sigma	DBVPG1564
Gal10	S4	Complex	Complex	sigma	UCD_09-448
Gal10	S7	Complex	Complex	sigma	DBVPG1058
Gal10	F3	Complex	Complex	DBVPG1058	DBVPG1564
Gal2	I9	Complex	Complex	CECT10109_1b	YJM434_1b
Gal2	P10	Complex	Complex	YPS615	CECT10109_1b
Gal2	O14	Complex	Complex	CLQCA_20-184	HN16
Gal2	R3	Complex	Complex	FY	DBVPG1564
Gal2	M8	Monogenic	Monogenic	HN16	YJM421_b
Gal2	I5	Complex	Complex	CECT10109_1b	CLIB1071
Gal2	I6	Complex	Complex	CECT10109_1b	WE372_1b
Gal2	I7	Monogenic	Monogenic	CECT10109_1b	DBVPG1058
Gal2	I8	Oligogenic	Enhancer	CECT10109_1b	YJM421_b
Gal2	K10	Complex	Complex	CLIB154_1b	CECT10109_1b
Gal2	L8	Oligogenic	Dominant Positive Epistasis	NPA03.1	YJM421_b
Gal2	M7	Complex	Complex	HN16	DBVPG1058
Gal2	O8	Oligogenic	Enhancer	CLQCA_20-184	YJM421_b
Gal2	O12	Complex	Complex	CLQCA_20-184	CLIB154_1b
Gal2	P8	Monogenic	Monogenic	YPS615	YJM421_b
Gal2	Q10	Complex	Complex	1560	CECT10109_1b
Gal2	S10	Complex	Complex	sigma	CECT10109_1b
Gal2	N8	Oligogenic	Enhancer	EXF-7197	YJM421_b
Gal2	R10	Complex	Complex	FY	CECT10109_1b
Gal2	J8	Oligogenic	Dominant Negative Epistasis	Y12_1b	YJM421_b
Gal2	K8	Oligogenic	Enhancer	CLIB154_1b	YJM421_b
Gal2	R8	Oligogenic	Enhancer	FY	YJM421_b
Gal2	S8	Complex	Complex	sigma	YJM421_b
Gal2	L7	Oligogenic	Recessive Positive Epistasis	NPA03.1	DBVPG1058
Gal2	F1	Complex	Complex	DBVPG1058	YJM627
Gal2	F4	Monogenic	Monogenic	DBVPG1058	UCD_09-448
Gal2	F6	Monogenic	Monogenic	DBVPG1058	WE372_1b
Gal2	G7	Oligogenic	Dominant Positive Epistasis	YJM421_b	DBVPG1058
Gal2	J7	Monogenic	Monogenic	Y12_1b	DBVPG1058
Gal2	N7	Monogenic	Monogenic	EXF-7197	DBVPG1058
Gal2	P7	Monogenic	Monogenic	YPS615	DBVPG1058
Gal2	H8	Oligogenic	Enhancer	YJM434_1b	YJM421_b
Gal2	Q8	Oligogenic	Enhancer	1560	YJM421_b
Gal2	G4	Complex	Complex	YJM421_b	UCD_09-448
Gal2	N10	Complex	Complex	EXF-7197	CECT10109_1b
Gal2	Q1	Monogenic	Monogenic	1560	YJM627
Gal2	G2	Complex	Complex	YJM421_b	YPS141
Gal2	M2	Complex	Complex	HN16	YPS141
Gal2	Q2	Complex	Complex	1560	YPS141
Gal2	H2	Complex	Complex	YJM434_1b	YPS141
Gal2	P2	Complex	Complex	YPS615	YPS141
Gal2	K6	Complex	Complex	CLIB154_1b	WE372_1b
Gal2	P13	Monogenic	Monogenic	YPS615	NPA03.1
Gal2	Q6	Complex	Complex	1560	WE372_1b
Gal2	O2	Complex	Complex	CLQCA_20-184	YPS141
Gal2	O6	Complex	Complex	CLQCA_20-184	WE372_1b
Gal2	O7	Monogenic	Monogenic	CLQCA_20-184	DBVPG1058
Gal2	O15	Complex	Complex	CLQCA_20-184	EXF-7197
Gal2	P4	Complex	Complex	YPS615	UCD_09-448
Gal2	P15	Complex	Complex	YPS615	EXF-7197
Gal2	C2	Complex	Complex	UCD_09-448	YPS141
Gal2	N14	Complex	Complex	EXF-7197	HN16
Gal2	P9	Complex	Complex	YPS615	YJM434_1b
Gal2	Q4	Complex	Complex	1560	UCD_09-448
Gal2	R9	Complex	Complex	FY	YJM434_1b
Gal2	S11	Complex	Complex	sigma	Y12_1b
Gal2	M5	Complex	Complex	HN16	CLIB1071
Gal2	R6	Complex	Complex	FY	WE372_1b
Gal2	P5	Complex	Complex	YPS615	CLIB1071
Gal2	P14	Complex	Complex	YPS615	HN16
Gal2	G5	Complex	Complex	YJM421_b	CLIB1071
Gal2	D1	Monogenic	Monogenic	CLIB1071	YJM627
Gal2	O5	Complex	Complex	CLQCA_20-184	CLIB1071
Gal2	O10	Complex	Complex	CLQCA_20-184	CECT10109_1b
Gal2	S17	Complex	Complex	sigma	YPS615
Gal2	H6	Complex	Complex	YJM434_1b	WE372_1b
Gal2	H7	Monogenic	Monogenic	YJM434_1b	DBVPG1058
Gal2	J1	Monogenic	Monogenic	Y12_1b	YJM627
Gal2	J3	Complex	Complex	Y12_1b	DBVPG1564
Gal2	J5	Complex	Complex	Y12_1b	CLIB1071
Gal2	K2	Complex	Complex	CLIB154_1b	YPS141
Gal2	K4	Complex	Complex	CLIB154_1b	UCD_09-448
Gal2	L12	Monogenic	Monogenic	NPA03.1	CLIB154_1b
Gal2	O1	Monogenic	Monogenic	CLQCA_20-184	YJM627
Gal2	O4	Complex	Complex	CLQCA_20-184	UCD_09-448
Gal2	Q14	Complex	Complex	1560	HN16
Gal2	R1	Monogenic	Monogenic	FY	YJM627
Gal2	S18	Complex	Complex	sigma	1560
Gal2	L4	Monogenic	Monogenic	NPA03.1	UCD_09-448
Gal2	M6	Complex	Complex	HN16	WE372_1b
Gal2	M10	Complex	Complex	HN16	CECT10109_1b
Gal2	M12	Complex	Complex	HN16	CLIB154_1b
Gal2	O3	Complex	Complex	CLQCA_20-184	DBVPG1564
Gal2	O9	Complex	Complex	CLQCA_20-184	YJM434_1b
Gal2	O11	Complex	Complex	CLQCA_20-184	Y12_1b
Gal2	O13	Monogenic	Monogenic	CLQCA_20-184	NPA03.1
Gal2	P1	Oligogenic	Recessive Positive Epistasis	YPS615	YJM627
Gal2	Q16	Complex	Complex	1560	CLQCA_20-184
Gal2	S14	Complex	Complex	sigma	HN16
Gal2	L1	Complex	Complex	NPA03.1	YJM627
Gal2	J2	NA	NA	Y12_1b	YPS141
Gal2	N2	Complex	Complex	EXF-7197	YPS141
Gal2	A1	Monogenic	Monogenic	YPS141	YJM627
Gal2	I1	Monogenic	Monogenic	CECT10109_1b	YJM627
Gal2	B2	Complex	Complex	DBVPG1564	YPS141
Gal2	I3	Complex	Complex	CECT10109_1b	DBVPG1564
Gal2	I4	Complex	Complex	CECT10109_1b	UCD_09-448
Gal2	J10	Complex	Complex	Y12_1b	CECT10109_1b
Gal2	L3	Monogenic	Monogenic	NPA03.1	DBVPG1564
[truncated: 5,221 more rows]
