# Supplementary material for: Species-wide survey of the expressivity and complexity spectrum of traits in yeast
Source: PLoS Genet. 2024 Jan 18;20(1):e1011119. doi: 10.1371/journal.pgen.1011119 (PMC10826966; doi:10.1371/journal.pgen.1011119)
Supplement: S5 Table — (XLSX) [file pgen.1011119.s012.xlsx]

## Sheet: Feuil1
Parent	Condition	Entropy
ABP	5FU250	0.503258
CMP	5FU250	0.485461
ACP	5FU250	0.297472
CPG	5FU250	0.297472
ANG	5FU250	0
BKL	5FU250	0
BID	5FU250	0
ABC	5FU250	0
ABE	5FU250	0.297472
CGD	5FU250	0
ACK	5FU250	0
AKE	5FU250	0.297472
BHH	5FU250	0
BAP	5FU250	0
BFP	5FU250	0
CCD	5FU250	0
ACV	5FU250	0.485461
Reference	5FU250	0
sigma	5FU250	0
ATE	5FU250	0
CCD	6AU1	0.297472
BAP	6AU1	0.522559
ANG	6AU1	0.297472
BKL	6AU1	0
BID	6AU1	0
ABC	6AU1	0
ABE	6AU1	0
ABP	6AU1	0
CGD	6AU1	0
ACP	6AU1	0
ACK	6AU1	0
AKE	6AU1	0
BHH	6AU1	0
BFP	6AU1	0
ACV	6AU1	0
CMP	6AU1	0
CPG	6AU1	0
Reference	6AU1	0
sigma	6AU1	0
ATE	6AU1	0
Reference	Beno1	0.297472
BHH	Beno1	0.485461
CCD	Beno1	0.629249
CMP	Beno1	0.485461
CPG	Beno1	0.297472
sigma	Beno1	0.297472
ANG	Beno1	0.297472
BKL	Beno1	0.309543
BID	Beno1	0.297472
ABC	Beno1	0
ABE	Beno1	0
ABP	Beno1	0.297472
CGD	Beno1	0
ACP	Beno1	0
ACK	Beno1	0
AKE	Beno1	0
BAP	Beno1	0
BFP	Beno1	0
ACV	Beno1	0
ATE	Beno1	0.485461
Reference	Beno2	0.485461
ABE	Beno2	0.485461
ABP	Beno2	0.629249
ACK	Beno2	0.774243
ACP	Beno2	0.742488
AKE	Beno2	0.297472
BAP	Beno2	0.873981
CCD	Beno2	0.742488
CMP	Beno2	0.913283
CPG	Beno2	0.485461
sigma	Beno2	0.297472
ANG	Beno2	0.629249
BKL	Beno2	0.503258
BID	Beno2	0.590724
ABC	Beno2	0.485461
CGD	Beno2	0.650022
BHH	Beno2	0.629249
BFP	Beno2	0
ACV	Beno2	0.629249
ATE	Beno2	0.774243
BAP	Caf10	1.40208
AKE	Caf10	0.485461
BFP	Caf10	0.774243
CCD	Caf10	1.3821
CMP	Caf10	0.944489
CPG	Caf10	0.774243
sigma	Caf10	0.590724
ANG	Caf10	0.590724
BKL	Caf10	0.322757
BID	Caf10	0
ABC	Caf10	0.309543
ABE	Caf10	0.309543
ABP	Caf10	0.309543
CGD	Caf10	0.503258
ACK	Caf10	0.297472
ACP	Caf10	0.297472
BHH	Caf10	0.774243
ACV	Caf10	0.322757
Reference	Caf10	0
ATE	Caf10	0.590724
ABP	CuSO401	0.619382
ACP	CuSO401	0.949452
AKE	CuSO401	0.991264
BAP	CuSO401	0.468996
CCD	CuSO401	0.391244
CMP	CuSO401	0
CPG	CuSO401	0.629249
sigma	CuSO401	0.949452
ANG	CuSO401	0.391244
ABC	CuSO401	1.16744
ABE	CuSO401	1.22439
BKL	CuSO401	1.13497
ACK	CuSO401	0.949452
CGD	CuSO401	0.964079
BHH	CuSO401	1.43298
BFP	CuSO401	0.391244
ACV	CuSO401	1.35999
Reference	CuSO401	1.47135
BID	CuSO401	1.21081
ATE	CuSO401	0.949452
ABP	Form1	1.23266
CPG	Form1	0.297472
ACK	Form1	0.485461
ACP	Form1	0.297472
AKE	Form1	0.485461
BFP	Form1	0.309543
ACV	Form1	0.485461
sigma	Form1	0.590724
ANG	Form1	0.297472
BKL	Form1	0
BID	Form1	0.297472
ABC	Form1	0
ABE	Form1	0.485461
CGD	Form1	0.309543
BHH	Form1	0
BAP	Form1	0
CCD	Form1	0.297472
CMP	Form1	0.297472
Reference	Form1	0
ATE	Form1	0.485461
ABP	Form2	1.54857
BFP	Form2	0.485461
Reference	Form2	0.297472
CGD	Form2	0.640206
ACK	Form2	0.297472
AKE	Form2	0.309543
CCD	Form2	0.297472
CPG	Form2	0.309543
ANG	Form2	0.590724
BKL	Form2	0
BID	Form2	0
ABC	Form2	0.503258
ABE	Form2	0.297472
ACP	Form2	0
BHH	Form2	0.309543
BAP	Form2	0
ACV	Form2	0
CMP	Form2	0
sigma	Form2	0
ATE	Form2	0.629249
ACK	Gal001	0.297472
ACP	Gal001	0.297472
AKE	Gal001	0.297472
BAP	Gal001	0.672295
BFP	Gal001	0.485461
CMP	Gal001	0.485461
Reference	Gal001	0.503258
sigma	Gal001	0.309543
ANG	Gal001	0
BKL	Gal001	0
BID	Gal001	0.309543
ABC	Gal001	0.977418
ABE	Gal001	0
ABP	Gal001	0
CGD	Gal001	0
BHH	Gal001	0
CCD	Gal001	0
ACV	Gal001	0
CPG	Gal001	0
ATE	Gal001	0.309543
ACP	Gal10	0.774243
AKE	Gal10	0.503258
BAP	Gal10	0.868393
CCD	Gal10	0.774243
CMP	Gal10	0.774243
BID	Gal10	0.629249
ANG	Gal10	0.485461
BKL	Gal10	0.503258
ABE	Gal10	0.522559
ABP	Gal10	0.485461
CGD	Gal10	0.522559
ACK	Gal10	0.503258
BHH	Gal10	0.485461
BFP	Gal10	0.522559
ACV	Gal10	0.485461
CPG	Gal10	0.774243
Reference	Gal10	0.485461
sigma	Gal10	0.485461
ABC	Gal10	0.896038
ATE	Gal10	0.614369
BID	Gal2	1.37796
ABC	Gal2	1.43298
ACK	Gal2	0.944489
AKE	Gal2	0.953014
BFP	Gal2	0.913283
CMP	Gal2	0.913283
ANG	Gal2	0.503258
BKL	Gal2	0.614369
ABE	Gal2	0.953014
ABP	Gal2	0.913283
CGD	Gal2	0.650022
ACP	Gal2	0.774243
BHH	Gal2	0.503258
BAP	Gal2	0.834347
CCD	Gal2	0.913283
ACV	Gal2	0.629249
CPG	Gal2	0.803072
Reference	Gal2	0.913283
sigma	Gal2	0
ATE	Gal2	1.31243
AKE	Glu001	0.297472
BFP	Glu001	0.297472
CMP	Glu001	0.629249
sigma	Glu001	0.297472
ABE	Glu001	0.297472
CCD	Glu001	0.297472
ANG	Glu001	0
BKL	Glu001	0
BID	Glu001	0
ABC	Glu001	0.831474
ABP	Glu001	0
CGD	Glu001	0
ACK	Glu001	0
ACP	Glu001	0
BHH	Glu001	0.297472
BAP	Glu001	0.322757
ACV	Glu001	0
CPG	Glu001	0
Reference	Glu001	0
ATE	Glu001	0.297472
ABE	Gly001	0.297472
ABP	Gly001	0.297472
ACK	Gly001	0.309543
ACP	Gly001	0.503258
BAP	Gly001	0.672295
BFP	Gly001	0.629249
CMP	Gly001	0.742488
CPG	Gly001	0.650022
Reference	Gly001	0.629249
sigma	Gly001	0.543564
CCD	Gly001	0.742488
BID	Gly001	0.485461
ANG	Gly001	0
BKL	Gly001	0
ABC	Gly001	0.991076
CGD	Gly001	0.309543
AKE	Gly001	0.309543
BHH	Gly001	0
ACV	Gly001	0.297472
ATE	Gly001	0.503258
ABC	Gly2	0.997503
ABP	Gly2	0.297472
ACP	Gly2	0.309543
AKE	Gly2	0.309543
BAP	Gly2	0.33729
BFP	Gly2	0.309543
CMP	Gly2	0.297472
CPG	Gly2	0.297472
Reference	Gly2	0.297472
sigma	Gly2	0.297472
ABE	Gly2	0.297472
ANG	Gly2	0
BKL	Gly2	0
BID	Gly2	0.297472
CGD	Gly2	0.309543
ACK	Gly2	0
BHH	Gly2	0
CCD	Gly2	0
ACV	Gly2	0
ATE	Gly2	0.297472
BFP	Keto30	0.485461
ACP	Keto30	0.297472
ACV	Keto30	0.485461
CMP	Keto30	0.503258
ANG	Keto30	0.297472
BKL	Keto30	0
BID	Keto30	0
ABC	Keto30	0.309543
ABE	Keto30	0
ABP	Keto30	0.297472
CGD	Keto30	0.309543
ACK	Keto30	0
AKE	Keto30	0
BHH	Keto30	0
BAP	Keto30	0.322757
CCD	Keto30	0
CPG	Keto30	0
Reference	Keto30	0
sigma	Keto30	0
ATE	Keto30	0.485461
sigma	NaCl05	0.981941
CGD	NaCl05	0.834347
ACK	NaCl05	0.590724
ACP	NaCl05	0.590724
AKE	NaCl05	0.913283
BHH	NaCl05	0.774243
BAP	NaCl05	0.978016
BFP	NaCl05	0.774243
CCD	NaCl05	1.26744
ACV	NaCl05	0.774243
CPG	NaCl05	1.18973
ANG	NaCl05	1.08699
BKL	NaCl05	0
BID	NaCl05	0.297472
ABC	NaCl05	0.297472
ABE	NaCl05	0.774243
ABP	NaCl05	0.297472
CMP	NaCl05	0.309543
Reference	NaCl05	0.297472
ATE	NaCl05	0.774243
ABP	SMA1	0.629249
CCD	SMA1	0.297472
CPG	SMA1	1.08631
ABC	SMA1	1.2389
ACK	SMA1	1.18973
ACP	SMA1	0.522559
BAP	SMA1	0.834347
BFP	SMA1	0.742488
CMP	SMA1	0.297472
Reference	SMA1	0.774243
sigma	SMA1	0.297472
BID	SMA1	0.33729
ABE	SMA1	0.33729
AKE	SMA1	0.543564
BHH	SMA1	0.485461
ACV	SMA1	0.413817
ATE	SMA1	0.413817
ANG	SMA1	1.04085
CGD	SMA1	0.503258
BKL	SMA1	0
ABC	14Deg	0.322757
BAP	14Deg	0.413817
CPG	14Deg	0.353359
ANG	14Deg	0.672295
BKL	14Deg	0
BID	14Deg	0
ABE	14Deg	0
ABP	14Deg	0
CGD	14Deg	0
ACK	14Deg	0
ACP	14Deg	0
AKE	14Deg	0
BHH	14Deg	0
BFP	14Deg	0
CCD	14Deg	0
ACV	14Deg	0
CMP	14Deg	0
Reference	14Deg	0
sigma	14Deg	0
ATE	14Deg	0
ABE	5FU100	0.297472
CCD	5FU100	0.297472
CMP	5FU100	0.309543
ANG	5FU100	0.485461
BKL	5FU100	0
BID	5FU100	0
ABC	5FU100	0
ABP	5FU100	0
CGD	5FU100	0
ACK	5FU100	0
ACP	5FU100	0
AKE	5FU100	0
BHH	5FU100	0
BAP	5FU100	0.322757
BFP	5FU100	0
ACV	5FU100	0
CPG	5FU100	0
Reference	5FU100	0
sigma	5FU100	0
ATE	5FU100	0
CCD	5FU50	1.02146
CMP	5FU50	0.774243
ANG	5FU50	0.590724
BKL	5FU50	0
BID	5FU50	0.309543
ABC	5FU50	0
ABE	5FU50	0
ABP	5FU50	0
CGD	5FU50	0.309543
ACK	5FU50	0
ACP	5FU50	0
AKE	5FU50	0
BHH	5FU50	0
BAP	5FU50	0.322757
BFP	5FU50	0.590724
ACV	5FU50	0.322757
CPG	5FU50	0
Reference	5FU50	0
sigma	5FU50	0
ATE	5FU50	0
CGD	6AU2	0.503258
BAP	6AU2	0.522559
BFP	6AU2	0.309543
CMP	6AU2	0.485461
CPG	6AU2	0.297472
Reference	6AU2	0.297472
sigma	6AU2	0.297472
ANG	6AU2	0.485461
BKL	6AU2	0
BID	6AU2	0
ABC	6AU2	0
ABE	6AU2	0.485461
ABP	6AU2	0.297472
ACP	6AU2	0
ACK	6AU2	0.297472
AKE	6AU2	0
BHH	6AU2	0
CCD	6AU2	0
ACV	6AU2	0
ATE	6AU2	0
BAP	6AU3	0.322757
CPG	6AU3	0.297472
Reference	6AU3	0.297472
ANG	6AU3	0
BKL	6AU3	0
BID	6AU3	0
ABC	6AU3	0
ABE	6AU3	0
ABP	6AU3	0
CGD	6AU3	0.309543
ACP	6AU3	0
ACK	6AU3	0
AKE	6AU3	0
BHH	6AU3	0.297472
BFP	6AU3	0
CCD	6AU3	0
ACV	6AU3	0.297472
CMP	6AU3	0
sigma	6AU3	0
ATE	6AU3	0
CMP	Baf1	0.764205
ANG	Baf1	0
BKL	Baf1	0
BID	Baf1	0.297472
ABC	Baf1	0
ABE	Baf1	0
ABP	Baf1	0
CGD	Baf1	0
ACP	Baf1	0
ACK	Baf1	0
AKE	Baf1	0
BAP	Baf1	0.322757
BHH	Baf1	0.297472
BFP	Baf1	0.297472
CCD	Baf1	0
ACV	Baf1	0
CPG	Baf1	0
Reference	Baf1	0
sigma	Baf1	0
ATE	Baf1	0
ABC	Baf2	0.322757
CMP	Baf2	0.590724
ANG	Baf2	0
BKL	Baf2	0
BID	Baf2	0
ABE	Baf2	0
ABP	Baf2	0
CGD	Baf2	0
ACP	Baf2	0
ACK	Baf2	0
AKE	Baf2	0
BAP	Baf2	0.322757
BHH	Baf2	0.590724
BFP	Baf2	0
CCD	Baf2	0
ACV	Baf2	0
CPG	Baf2	0
Reference	Baf2	0
sigma	Baf2	0
ATE	Baf2	0
AKE	CHX01	0.297472
BAP	CHX01	0.522559
BFP	CHX01	0.297472
CCD	CHX01	0.913283
ANG	CHX01	0.297472
BKL	CHX01	0
BID	CHX01	0
ABC	CHX01	0.297472
ABE	CHX01	0.297472
ABP	CHX01	0.297472
CGD	CHX01	0
ACK	CHX01	0
ACP	CHX01	0.297472
BHH	CHX01	0
ACV	CHX01	0
CMP	CHX01	0
CPG	CHX01	0
Reference	CHX01	0
sigma	CHX01	0
ATE	CHX01	0.297472
ACK	CHX025	0.503258
BAP	CHX025	0.353359
BFP	CHX025	0.391244
CCD	CHX025	0.591673
CMP	CHX025	0.322757
ANG	CHX025	0.803072
BKL	CHX025	0
BID	CHX025	0
ABC	CHX025	0
ABE	CHX025	0
ABP	CHX025	0
CGD	CHX025	0.522559
ACP	CHX025	0
AKE	CHX025	0
BHH	CHX025	0
ACV	CHX025	0
CPG	CHX025	0
Reference	CHX025	0
ATE	CHX025	0
BAP	Fluco1	0.522559
CCD	Fluco1	0.742488
CMP	Fluco1	0.297472
ANG	Fluco1	0.503258
BKL	Fluco1	0
BID	Fluco1	0.297472
ABC	Fluco1	0
ABE	Fluco1	0
ABP	Fluco1	0
CGD	Fluco1	0
ACK	Fluco1	0
ACP	Fluco1	0.297472
AKE	Fluco1	0.309543
BHH	Fluco1	0
BFP	Fluco1	0
ACV	Fluco1	0
CPG	Fluco1	0
Reference	Fluco1	0
sigma	Fluco1	0
ATE	Fluco1	0
BAP	Fluco10	0.322757
CMP	Fluco10	0.774243
CPG	Fluco10	0.297472
ANG	Fluco10	0
BKL	Fluco10	0
BID	Fluco10	0
ABC	Fluco10	0
ABE	Fluco10	0
ABP	Fluco10	0
CGD	Fluco10	0
ACK	Fluco10	0
ACP	Fluco10	0.297472
AKE	Fluco10	0
BHH	Fluco10	0.485461
BFP	Fluco10	0
CCD	Fluco10	0
ACV	Fluco10	0
Reference	Fluco10	0
sigma	Fluco10	0
ATE	Fluco10	0
ACK	Fluco5	0.485461
BAP	Fluco5	0.834347
BFP	Fluco5	0.485461
CCD	Fluco5	0.590724
CMP	Fluco5	0.742488
ANG	Fluco5	0.742488
BKL	Fluco5	0
BID	Fluco5	0
ABC	Fluco5	0
ABE	Fluco5	0
ABP	Fluco5	0
CGD	Fluco5	0.309543
ACP	Fluco5	0
AKE	Fluco5	0.309543
BHH	Fluco5	0.297472
ACV	Fluco5	0
CPG	Fluco5	0
Reference	Fluco5	0
sigma	Fluco5	0
ATE	Fluco5	0
CCD	Glu10	0.297472
CMP	Glu10	0.297472
sigma	Glu10	0.297472
ANG	Glu10	0
BKL	Glu10	0
BID	Glu10	0
ABC	Glu10	0
ABE	Glu10	0
ABP	Glu10	0
CGD	Glu10	0
ACK	Glu10	0.297472
ACP	Glu10	0
AKE	Glu10	0
BHH	Glu10	0
BAP	Glu10	0.322757
BFP	Glu10	0
ACV	Glu10	0
CPG	Glu10	0
Reference	Glu10	0
ATE	Glu10	0.297472
sigma	Gly10	0.33729
ANG	Gly10	0
BKL	Gly10	0
BID	Gly10	0
ABC	Gly10	0
ABE	Gly10	0
ABP	Gly10	0
CGD	Gly10	0
ACK	Gly10	0
ACP	Gly10	0
AKE	Gly10	0
BHH	Gly10	0
BAP	Gly10	0
BFP	Gly10	0
CCD	Gly10	0
ACV	Gly10	0
CMP	Gly10	0
CPG	Gly10	0
Reference	Gly10	0.353359
ATE	Gly10	0
ABC	Keto10	0.309543
ACK	Keto10	0.503258
ANG	Keto10	0.297472
BKL	Keto10	0
BID	Keto10	0
ABE	Keto10	0
ABP	Keto10	0
CGD	Keto10	0
ACP	Keto10	0
AKE	Keto10	0
BHH	Keto10	0
BAP	Keto10	0
BFP	Keto10	0
CCD	Keto10	0
ACV	Keto10	0
CMP	Keto10	0
CPG	Keto10	0
Reference	Keto10	0
sigma	Keto10	0
ATE	Keto10	0.485461
BAP	Keto60	0.322757
BFP	Keto60	0.297472
sigma	Keto60	0.485461
ANG	Keto60	0.297472
BKL	Keto60	0
BID	Keto60	0
ABC	Keto60	0
ABE	Keto60	0.297472
ABP	Keto60	0.297472
CGD	Keto60	0
ACK	Keto60	0.297472
ACP	Keto60	0
AKE	Keto60	0
BHH	Keto60	0
CCD	Keto60	0
ACV	Keto60	0
CMP	Keto60	0
CPG	Keto60	0
Reference	Keto60	0
ATE	Keto60	0
BID	MV05	0.297472
ABE	MV05	0.297472
ABP	MV05	0.774243
AKE	MV05	0.742488
BHH	MV05	0.297472
BAP	MV05	0.834347
BFP	MV05	0.590724
CCD	MV05	0.774243
ACV	MV05	1.10501
CMP	MV05	0.590724
CPG	MV05	0.297472
Reference	MV05	0.297472
sigma	MV05	0.297472
ANG	MV05	0.297472
BKL	MV05	0
ABC	MV05	0
CGD	MV05	0.614369
ACK	MV05	0
ACP	MV05	0
ATE	MV05	0.913283
BID	MV1	0.297472
ABC	MV1	0.590724
ABE	MV1	0.297472
ABP	MV1	0.590724
ACK	MV1	0.590724
ACP	MV1	0.297472
AKE	MV1	0.297472
BAP	MV1	0.978016
BFP	MV1	0.297472
CCD	MV1	0.913283
ACV	MV1	0.629249
CMP	MV1	0.590724
CPG	MV1	0.297472
Reference	MV1	0.297472
sigma	MV1	0.297472
ANG	MV1	0.297472
BKL	MV1	0.309543
CGD	MV1	0.309543
BHH	MV1	0.590724
ATE	MV1	0.590724
BID	MV25	0.371232
ABC	MV25	0.485461
ABE	MV25	0.33729
ABP	MV25	0.439497
ACK	MV25	0.309543
AKE	MV25	0.353359
BAP	MV25	0.699843
BFP	MV25	0.33729
CCD	MV25	0.413817
ACV	MV25	1.23639
CMP	MV25	0.970951
CPG	MV25	0.811278
Reference	MV25	0.591673
sigma	MV25	0.309543
ANG	MV25	0.619382
BKL	MV25	0.33729
ACP	MV25	0
CGD	MV25	0.468996
BHH	MV25	0.699843
ATE	MV25	0.503258
BID	SDS001	0.899744
ABC	SDS001	0.913283
ABE	SDS001	1.19417
BKL	SDS001	1.26077
ABP	SDS001	1.31243
ACK	SDS001	0.981941
ACP	SDS001	1.40299
CGD	SDS001	1.57154
AKE	SDS001	1.46184
BHH	SDS001	1.52432
BAP	SDS001	1.08631
BFP	SDS001	1.50903
CCD	SDS001	1.08699
ACV	SDS001	1.53049
CMP	SDS001	1.34722
CPG	SDS001	1.39215
Reference	SDS001	0.988699
sigma	SDS001	0.485461
ANG	SDS001	1.35164
ATE	SDS001	0.986427
ANG	Form5	0
BKL	Form5	0
BID	Form5	0
ABC	Form5	0
ABE	Form5	0
CGD	Form5	0
ABP	Form5	0
ACK	Form5	0
ACP	Form5	0
AKE	Form5	0
BHH	Form5	0
BAP	Form5	0
BFP	Form5	0
CCD	Form5	0
ACV	Form5	0
CMP	Form5	0
CPG	Form5	0
Reference	Form5	0
sigma	Form5	0
ATE	Form5	0
