# Supplementary material for: Species-wide survey of the expressivity and complexity spectrum of traits in yeast
Source: PLoS Genet. 2024 Jan 18;20(1):e1011119. doi: 10.1371/journal.pgen.1011119 (PMC10826966; doi:10.1371/journal.pgen.1011119)
Supplement: S6 Table — (XLSX) [file pgen.1011119.s013.xlsx]

## Sheet: Feuil1
Parent	Gene	Variant	MAF
YJM627	GAL3	C456A	0.0129
NPA03.1	GAL3	G154C	0.0059
DBVPG1058	GAL2	A655C	0.0098
YJM421	COX15	C115T	0.0019
